# Supplementary material for: Phage Therapy in the Management of Urinary Tract Infections: A Comprehensive Systematic Review
Source: Phage (New Rochelle). 2023 Sep 20;4(3):112–27. doi: 10.1089/phage.2023.0024 (PMC10523411; doi:10.1089/phage.2023.0024)
Supplement: Supplemental data [file Supp_TableS2.xlsx]

## Sheet: Sheet1
Article	Language	Method of Study	Type of Host	Host Demographics	Infectious Species	Type of Infection	Previous treatments	Number of phages used	Selected phages	Phage origin	Phage Purification	Nucleic acid sequence gene bank number	Concentration (PFU/mL)	Route of Administration	Dose	Frequency	Duration	Additional Therapuetics/Antibotics	Microbiological Outcomes	Clinical Outcomes	Adverse Events	Presence of Phage resistance
Abed et al., 2022	English	Preclinical RCT`	Preclinical	Female albino mice (n=30)	E. coli	UTI	None	1	PEC34 (Broad host-range)	Sewage water	For isolation, centrifugation and filtration. For administration, NS	Not Available	10 ^ 11	Transurethrally and intreperitoneally	100 μL	Once	1 day	None	Clearance of bacteria from urine, bladder and kidneys 24hrs	NS	NS	NS
				Female albino mice (n=30)				1	PEC80 (Narrow host-range)										No effect
Ali et al., 2021	English	Preclinical RCT	Preclinical	Female albino mice (n=30)	E. coli 80	Chronic UTI induced by UPEC	None	1	PEC80	NS	NS	Not Available	1x 10^7	Trans-urethrally in a SM buffer	100 uL	1 time daily	1 day	None	Clearance of bacteria from urine, bladder and kidney after 24hrs only	NS	NS	NS
				Female albino mice (n=30)										Intraperitoneally in a SM buffer					Clearance of bacteria from urine, bladder and kidney after 24hrs only
				Female albino mice (n=30)	E. coli 8 & E. coli 302									Intraperitoneally and Trans-urethrally in a SM buffer					No effect
				Female albino mice (n=30)				25	PEC3, PEC11, PEC15, PEC16, PEC28, PEC30, PEC36, PEC37, PEC38, PEC44, PEC51, PEC52, PEC55, PEC63, PEC68, PEC78, PEC80, PEC94,PEC102, PEC133, PEC215, PEC301, PEC304, PEC305, and PEC306					Trans-urethrally in a SM buffer					Clearance of bacteria from urine, bladder and kidney after 24hrs only
				Female albino mice (n=30)										Intraperitoneally in a SM buffer					Clearance of bacteria from urine, bladder and kidney after 24hrs only
Aslanov & Dolgiy, 2020	English	Case Series	Human	Patients with UTIs recovering from prostate and kidney surgery (n=60)	P. aeruginosa, Proteus spp. & E.coli	UTI	NS	Monoclonal bacteriophage against P. aeruginosa and/or bacteriophage cocktail against P. aeruginosa, Proteus spp. and E.coli		NS	NS	NS	NS	Bladder installation	NS	NS	1-5 days	NS	Microbiological improvements in all patients. UTI pathogens disappeared in 52 patients and pathogen counts were significantly reduced in the remaining 8 patients	Clinical improvements in all 60 patients.	No	NS
Bao et al., 2020A	English	Preclinical RCT	Preclinical	6-8 week-old female mice (n=10)	S. Enteritidis	NS	None	0	No phage provided	N/A	N/A	N/A	N/A	N/A	N/A	N/A	N/A	None	None	0% survival after 10 days	NS	NS
				6-8 week-old female mice (n=10)				1	PA13076	Chicken sewage in Jiangsu province, China	Caesium chloride equilibrium gradient centrifugation at 100,000 × g for 24 h	MF740800		Intraperitoneal injection, Opposite side from Bacteria	NS, Likely 200 μl	1 time daily	1 day			100% survival after 10 days
				6-8 week-old female mice (n=10)									3 × 10^9 (MOI 6) OR 1.5*10^10							80% survival after 10 days
				6-8 week-old female mice (n=10)									3 × 10^8 (MOI 0.6) OR 1.5*10^9							60% survival after 10 days
				6-8 week-old female mice (n=10)									3 × 10^7 (MOI 0.06) OR 1.5*10^8							50% survival after 10 days
				6-8 week-old female mice (n=10)									3 × 10^6 (MOI 0.006) or OR 1.5*10^7							30% survival after 10 days
				6-8 week-old female mice (n= 30)				0	No phage provided	N/A	N/A	N/A	N/A	N/A						0% survival after 24hrs
				6-8 week-old female mice (n= 30)				1	PA13076	Chicken sewage in Jiangsu province, China	Caesium chloride equilibrium gradient centrifugation at 100,000 × g for 24 h	MF740800	3 × 10^9	Intraperitoneal injection, Opposite side from Bacteria	200 μL				Significant decreases in bacterial loads in the kidneys, spleen, liver and GI tract at 1hr and 24hrs compared to negative control, but 100∼140 CFU/g remained in the organs at 120hrs post-infection	NS
				6-8 week-old female mice (n= 30)	Non-Infected control	No infection		1						Intraperitoneal injection		N/A	N/A		None
Bao et al,. 2020B	English	Case Report	Human	63-year-old female	K. pneumoniae	Recurrent UTI	Tigecycline, levofloxacin, and sulfamethoxazole.	5	Cocktail I: vB_KpnS-SZ-1, vB_KpnS-SZ-2, vB_KpnM-SZ-3, vB_KpnS-SZ-6, and vB_KpnP-SZ-8	Screenned by double-layer agar spot test from author''s collection of over 200 lytic phages aganist K. pneumoniae using double-layer agar method to screen candidate phages from their collection of over 200 lytic phages against K. pneumoniae.	NS	Not available	5 × 10^8	50mL Cocktail I was administered by bladder irrigation once daily for 5 days. After 21 days, cocktail II was administered for 5 days, at a dose and frequency that were NS. 25 days later, cocktail III was administered by bladder irrigation once daily for 5 days in combination with twice a day oral SMZ-TMP (800 mg–160 mg).				None	Bacteria still detected in low levels	Symptom relief	None	Bacteria was completely resistant to all 5 phages
								5	Cocktail II: vB_KpnM-Kp165, vB_KpnP-Kp166, vB_KpnP-Kp167, vB_KpnM-Kp168, and vB_KpnM-Kp169				NS						Drug-resistant bacteria re-emerged	NS
								6	Cocktail III: vB_KpnM-Kp152, vB_KpnP-Kp154, vB_KpnP-Kp155, vB_KpnP-Kp164, vB_KpnS-Kp6377, and vB_KpnM-HD001				5 × 10^8					Oral trimethoprim- sulfamethoxazole (SMZ-TMP) (800 mg–160 mg) twice daily	Complete elimination of bacteria	Recurrent UTI symptom relief No recurrence occured after 6-months of being antibiotic-free		None
Bertoye & Courtier, 1960	French	Case Report	Human	NS	Pyocyanin bacilli	UTI	NS	NS	NS	NS	NS	NS	NS	Cystostomy	NS	NS	NS	Colimycin	NS	Significant improvements, but relapses occurred	NS	NS
Caldwell, 1928	English	Case Series	Human	12 patients	E. coli. B. pyocyaneus. Atypical B. pyocyaneus	UTI	NS	NS	NS	Sewage filtrate, passaged on (each?) patient's isolate until "maximumm or marked lysis"	NS	NS	NS	Subcutaneous injections and lavage of thee bladdeer	NS	"Usually" daily or every other day	3-6 injections (3-12 days?)	NS	Urine Sterility in 5 patients in 36h to 10 days, Resistance Developped in 6 patients (in one case, twice). Morphological changes to causative bacterium in all but one case	No improvement	NS	Yes
Chen et al., 2018	English	Preclinical RCT	Preclinical	Five week old female BALB/c mice (n=6)	Pasteurella multocida	NS	None	0	No phage provided	N/A	N/A	N/A	N/A	N/A	N/A	N/A	N/A	None	NS	0% survival	No improvement	NS
				Five week old female BALB/c mice (n=6)				1	PHB02	Cites: Isolated from wastewater from a swine farm in China	NS	MF034659	10^9	Intraperitoneally	100 uL	Once 6 hours post-infection	1 day	None		Significantly improved survival compared with the infection control and there was 100% survival
				Five week old female BALB/c mice (n=6)												Once 12 hours post-infection				Significantly improved survival compared with the infection control and there was 66% survival
				Five week old female BALB/c mice (n=6)												Once at 12 hours post-infection and then once daily for 5 days				Significantly improved survival compared with the infection control and there was 100% survival
				Five week old female BALB/c mice (n=6)				0	No phage provided	N/A	N/A	N/A	N/A	N/A	N/A	N/A	N/A	100uL of depolymerase Dep-ORF8 (36 µg) at 6 hours post-infection		Significantly improved survival compared to the infection control group. There was 50% survival
				Five week old female BALB/c mice (n=6)				0	No phage provided	N/A	N/A	N/A	N/A	N/A	N/A	N/A	N/A	100uL of depolymerase Dep-ORF8 at 12 hours post-infection		Survival improved to 33% but not significant compared to the infection control group
				Five week old female BALB/c mice (n=6)				0	No phage provided	N/A	N/A	N/A	N/A	N/A	N/A	N/A	N/A	100uL of depolymerase Dep-ORF8 at 12 hours post-infection and then once daily for 5 days		Significantly improved survival to 66% compared with the infection control
				Five week old female BALB/c mice (n=6)	No infectious agent	No infection	None	0	No phages provided	N/A	N/A	N/A	N/A	N/A	N/A	N/A	N/A	None		No mortality was observed
Corbellino et al., 2020	English	Case Report	Human	57-year old female	K. pneumoniae	Multi-site infections, including the urinary tract and gastrointestinal tract and sepsis	Nephrectomy, radical cystectomy, creation of a left cutaneous ureterostomy and positioning of a ureteral stent. ceftazidime-avibactam (CZA) provided for sepsis.	1	vB_KpnM_GF	Selected from the Eliava Institute’s phage collection	NS	MK421971	10^6 1 million (10^6)	Oral Intrarectal	(P.o) 10mL on empty stomach (P.r) 10^6 via suppository	Every 12 hours	3 weeks 2 weeks	None	By day 15, the proximal end of the ureteral stent was negative for Kp Carpanenemase gene molecular screening returned negative Isolation of MDR from the patient's stools, rectal swabs, urine, and the ureteral stents was unsuccessful from day 15 of treatment will writing of this manuscript Isolation of non-MDR from the patient's stools, rectal swabs, urine, and the ureteral stents was unsuccessful…	Patient remained asymptomatic during phage therapy	None	NS
Deng et al., 2016	Mandarin	Preclinical RCT	Preclinical	8-12 week old BALB/c mice (n=12)	No infectious agent	No infection	None	0	No phages provided	N/A	N/A	N/A	N/A	N/A	N/A	N/A	N/A	None	NS	100% survival by day 7	None	NS
				8-12 week old BALB/c mice (n=12)	Acinetobacter baumannii	Sepsis				N/A	N/A	N/A	N/A	N/A	N/A	N/A	N/A	1mL of saline daily for 7 days		0% survival by day 7
				8-12 week old BALB/c mice (n=12)						N/A	N/A	N/A	N/A	N/A	N/A	N/A	N/A	1mg/mL imipenem/cilastatin daily for 7 days		67% survival by day 7
				8-12 week old BALB/c mice (n=12)				NS	NS	Sewage	NS	NS	1x10^8	NS	1mL	1 time daily	7 days	None		83% survival by day 7
				8-12 week old BALB/c mice (n=12)	No infectious agent	No infection														100% survival by day 7
Dolgolikova et al., 2020	English	RCT	Human	Post-menopausal women with a renal transplant (n=15), Mean age 59.4	E. coli, K. pneumoniae or Enterobacter spp	Recurrent UTI	NS	0	No phage provided	N/A	N/A	N/A	N/A	N/A	N/A	N/A	N/A	Antibitoics followed by low dose of antimicrobial agents for 21 days	NS	Average of UTI's per year= 7 Relapse rate= 100%	NS	NS
				Post-menopausal women with a renal transplant (n=15), Mean age 55.4				Polyvalent	NS	NS	NS	NS	NS	NS	20mL	2 times daily	10-14 days	3-6 doses of fosfomycin every 48hrs, followed by low dose of antimicrobial agents for 21 days		Average of UTI's per year= 2 Relapse rate= 93%
				Post-menopausal women with a renal transplant (n=15), Mean age 54.6				Polyvalent								2 times daily	10-14 days	3-6 doses of fosfomycin every 48hrs, vaginal estrogen treatment, 2 component product containing 2x10^9 live probiotic lactobacilli followed by low dose of antimicrobial agents for 21 days		Average of UTI's per year= 0 Relapse rate= 13% Significantly lower relapse rate, number of UTI's per year and leukocytouria than the other groups
Dufour et al., 2016	English	Preclinical RCT	Preclinical	Mice (n=23)	E. coli and Colo coli	UTI	None	1	LM33_P1	Sewage	Ultracentrifugation on a caesium chloride gradient gradient	NC_031937.1	MOI of 200	Intraperitoneally	NS	Once	1 day	NS	2 log decrease of bacterial loads in kidneys were detected 48hours after phage therapy	NS	NS	NS
Gainey et al., 2022	English	Case Report	Human	17-year-old Hispanic female	Extended spectrum beta-lactamase (ESBL) E. coli	Urosepsis & chronic interstitial nephritis	Surgery, kidney transplant & antibiotics	2	EcAP29Φ234 and EcAP29Φ237	Adaptive Phage Therapeutics	NS	Not Available	1.0 x 10^9 to 1.0 x 10^10 (reference -> https://aphage.com/science/case-studies/)	Intravenously	NS	Once per day	21 days	Ertapenem administered during first 3 days of phage therapy	Urine culture remained free of ESBL E.coli at 5 months post treatment and remained negative over 4 years	Resolution of symptoms and infection	None	NS
Gordillo Altamirano et al., 2022	English	Preclinical RCT	Preclinical	6-to-10 weeks old BALB/c mice (n=4)	Acinetobacter baumannii AB9a	Bacteremia	None	1	phage øFG02	Raw sewage collected in Victoria, Australia	NS	Not Available	NS	Intraperitoneal	5x 10^6 pfu/mouse (MOI=1)	Once more day	1 day	None	No significant benefits in antibacterial effect from increased dose	NS	NS	NS
				6-to-10 weeks old BALB/c mice (n=4)												Twice per day	1 day	None
				6-to-10 weeks old BALB/c mice (n=4)				0	No Phage Provided	N/A	N/A	N/A	N/A	N/A	N/A	N/A	N/A	PBS (Control)	Phage only and combination therapy has significantly lower bacterial burden in blood, kidney,liver &spleen compared to antibiotic and control groups	NS	NS	N/A
				6-to-10 weeks old BALB/c mice (n=4)														25 mg/ kg (0.5 mg) Ceftazidime at 1 and 8 h post infection				N/A
				6-to-10 weeks old BALB/c mice (n=4)				1	phage øFG02	Raw sewage collected in Victoria, Australia	NS	Not Available	NS	Intraperitoneal	5x 10^6 pfu/mouse (MOI=1)	Once	1 day	None				85% phage resistance in phage only group, 40% phage resistance in combination group (no significant differences)
				6-to-10 weeks old BALB/c mice (n=4)														25 mg/ kg (0.5 mg) Ceftazidime at 1 and 8 h post infection
				6-to-10 weeks old BALB/c mice (n=5)														None	Significantly lower bacterial burden in blood, kidney,liver &spleen compared to phage only group			75-80% phage resistance in phage only group, 65-70% phage resistance in combination group (no significant differences)
				6-to-10 weeks old BALB/c mice (n=5)														25 mg/ kg (0.5 mg) Ceftazidime at 1 and 8 h post infection
Govorov et al., 2021	English	Non-RCT clinical trial	Human	Male and female patients (n=300 of 600 whose median age was 56.3)	NS	UTI	NS	NS	NS	NS	NS	NS	NS	Intraurethral injection of phage-based gel	10mL	NS	NS	Surgery and other routine medical procedures	Bacterial loads increased to clinically significant titers in the control group only , but remained below the detection limit in the phage therapy group	Lower frequency of dysuria in the treatment group only	None	NS
				Male and female patients (n=300 of 600 whose median age was 56.3)				0	No phage provided	N/A	N/A	N/A	N/A	N/A	N/A	N/A	N/A	Chlorhexidine DHC and lidocaine HC during surgery and other routine medical procedures
Johri et al., 2021	English	Case Report	Human	33-year-old Indian male	Staphylococcus haemolyticus, Staphylococcus aureus, Enterococcus faecalis, Staphylococcus epidermidis	CBP	Azithromycin 1 Doxycycline 200 mg for 10 days Ofloxacin 400 mg for 23 days A combination of Ciprofloxacin 1 g taken orally and Amikacin 750 mg given intravenously for 10 days	NS (polyvalent)	Round 1: Pyophage cocktail (R-022600), Intesti cocktail (R-022601) and Staphylococcal cocktail (R-022876) from Elivia BioPreparations	NS	NS	NS	10^5 and 10^7 for Staphylococcal cocktail only	For the first 14 days, 20mL of oral Intesti and Pyo phages were administered daily. Staphylococcal rectal suppositories were administered twice daily for 10 days. Urethral installations of Intesti phages were administered once daily for 10 days. A long term daily dose of 10mL of oral Pyo and Intesti phages was maintained for the next 2 months. Rectal suppositories of Pryo, Intesti and Staphylococ…				None	S. aureus was no longer detected in expressed prostatic secretions (EPS) after a few months of phage therapy, instead S. mitis was cultured. Months later, no pathogenic bacteria grew in EPS or semen cultures, and the leukocyte counts in the EPS and semen were in a normal range	The patient’s symptoms continued to improve throughout treatment, Prostate reduced in size from over the treatment period and had no inflammation, Pelvic and perineum pain decreased in intensity and frequency after 3 months of treatment with S. mitis (custom phages) and Staphylococcal bacteriophage, Palpation of the prostate releaved that it is small and firm by rectal The patient is in remission…	Testicular and back pains increased initially after starting treatment but began to subside after 3 weeks	NS
									Fersisi cocktail (R-019967) and Intesti cocktail (R-022601) from Elivia BioPreparations				10^5	Oral, rectal suppositories, and urethral instillations	NS	NS	3-4 months
									Staphylococcal cocktail (R-022876) and custom S. mitis phage cocktail from Elivia BioPreparations				10^7 for Staphylococcal cocktail and NS for custom cocktail	First 14 days: Intra-rectal Alternating 10 day rotation: Intra-rectal	NS	Twice per day NS	2-3 months
Khawaldeh et al., 2011	English	Case Report	Human	67-year-old woman	Pseudomonas aeruginosa	UTI	Multiple courses of gentamicin, ceftazidime, ciprofloxacin and meropenem over a 2 year period, and two stent replacements	6	Pseudomonas aeruginosa Pyophage #051007	Eliava Insitute Libraries	Filter sterilized	NS	2x10^7	Bladder installation	20 mL	Every 12 hours	10 days	Colistin (polymixin E, 100 mg twice daily) for 5 days (day 6-10) Patient was on Meropenem (1 g twice daily) for 30 days	Midstream urine remained sterile for 6 months post-treatment Urine cultures were negative 1 year post-treatment	On day 20, a cystoscopy revealed an inflamed bladder with bilateral lower ureteric strictures and an ulcerated bladder base The patient was asymptomatic for 6 months post-treatment Intermittent haematuria continued	NS	None
Kim et al., 2021	English	RCT	Human	Patients with lower UTIs caused by E. coli, (n<30)	E. coli	UTI	NS	3	LBP-EC01 phages (p0031-8, p00ex-2, p004k-5) (REF: NCT04191148)	CRISPR-engineered	NS	NS	NS	NS	NS	NS	NS	NS	Bacterial loads were an average of 2-3logs greater in the placebo group compared to the treatment group. The treatment group showed rapid decline in bacterial levels within the first 24hrs of phage therapy, with loads remaining below baseline for the treatment period	NS	None	NS
				Patients with lower UTIs cased by E. coli (n=6)				0	No phage provided	N/A	N/A	N/A	N/A	N/A	N/A	N/A	N/A
Kuipers et al., 2019	English	Case Report	Human	58 year old male	EBSL-producing Klebsiella pneumoniae	Chronic relapsing UTI post-renal transplant	Oral fosfomycin trometamol prohylaxis (8 g every 3rd day), then Meropenem (1000mg IV thrice daily) Intravesical glycosaminoglycan and intravesical amikacin (250mg)	NS	NS	NS	NS	NS	NS	Week 0-2: Oral & bladder irrigation (intermitent cathertization)	NS	Oral = once daily Bladder irrigation= twice daily	2 weeks	Mereopenem was administered for 6 weeks, starting 1 day before phage therapy began	Urine cultures remained negative 14 months post-treatment	Symptoms subsided within 1 day and have not occured since then	None	NS
														Week 2-4: Oral & bladder irrigation (intermitent cathertization)		Oral = once daily Bladder irrigation= once daily	2 weeks
														Week 4-12: Oral & intravesical		Oral= once daily Intravesical= one every 2nd day	8 weeks
Larkum, 1926	English	Case Series	Human	33 year old pregnant female	E.coli	Pyelitis and cystitis	NS	NS	NS	NS	NS	NS	NS	introduced into each pelvis	5cm^3	Once	1 day	NS	NS	1 month after treatment, the patient was symptom free and experienced no urinary troubles in the following 2 years	NS	NS
				8 month old female	E.coli	Pyelitis and bacteremia	Subcutaneous incolulation and nasal drips of fluid containing sodium bicarbonate, saline and glucose, blood transfusions	NS	NS	NS	NS	NS	NS	Bladder installation	10cm^3	1 time daily	2 days		Urine still contained bacteria 1 week after phage therapy. 2 weeks post-treatment the urine was free of bacteria	Significant and immediate reduction in body temperature was observed after the phage aministration. Pus persisted for several days and gradually dissapeared. The patient was cured a week after phage therapy. The pateint has no health issues in the following 9 months
				30 year old pregnant female	Colon bacillus	Pyelitis	NS	NS	NS	NS	NS	NS	NS	Subcutaneous inoculation	2cm^3	1 time daily	2 days		Urine showed occasional bacillus 1 week after therapy. 2.5 months post-treatment the urine was free of bacteria	Slight rise in temperature after each phage administration, which quickly dropped and remained within a normal range. Patient had a normal delivery and 2.5months later and reported no lingering urinary symptoms.
				14 month old female	E.coli	Pyelitis, thrush infection, bilateral otitis and a respiratory infection	NS	NS	NS	NS	NS	NS	NS	NS	NS	NS	NS		48 hours after the second phage administration occasional baccilus was present in a urine specimen. 2 days later, the urine was sterile and remained sterile for several weeks	NS
Leitner et al., 2020	English	RCT	Human	18+ Males undergoing a TURP (n=28)	Enterococcus spp, E. coli, Proteus mirabilis, P. aeruginosa, Staphylococcus spp, and Streptococcus spp	UTI	NS	NS (polyvalent)	Pyophage cocktail (R-022600) from Elivia BioPreparations	NS	Not GMP, but endotoxin monitored	NS	Minimum titre of 10⁴ pfu/ml for streptococcus bacteriophages and 10⁵ for all other bacteriophages.	Intravesical	20mL	2 times daily	7 days (began 1 day post-surgery)	NS	25% had reductions in bacterial loads. 18% had negative urine cultures (less than 10^4CFU/mL).	57% were free from UTI symptoms by the end of treatment	21% of patients experienced adverse events. 4% were grade 1, 4% were grade 2, 11% were grade 3 and 4% were lost to follow up. No adverse events prolongued hospitalization.	NS
				18+ Males undergoing a TURP (n=32)				0	No phage provided	N/A	N/A	N/A	N/A	N/A	N/A	N/A	N/A	0·9% saline and quinazoline solution administered intravesically twice per day for 7 days starting 1 day post-surgery	38% had reductions in bacterial loads. 28% had urine cultures negative urine cultures (less than 10^4CFU/mL).	59% were free from UTI symptoms by the end of treatment	41% of patients experienced adverse events. 3% were grade 1, 3% were grade 2, 22% were grade 3 and 13% were lost to follow up. No adverse events prolongued hospitalization
				18+ Males undergoing a TURP (n=37)				0	No phage provided	N/A	N/A	N/A	N/A	N/A	N/A	N/A	N/A	Ceftriaxone (1 g once daily intravenously), amoxicillin and clavulanic acid (1 g twice daily orally), or ciprofloxacin (500 mg twice daily orally) 60 min before surgery	49% had reductions in bacterial loads. 35% had urine cultures negative urine cultures (less than 10^4CFU/mL).	68% were free from UTI symptoms by the end of treatment	30% of patients experienced adverse events. 3% were grade 2, 19% were grade 3 and 8% were lost to follow up. No adverse events prolongued hospitalization
Leszczynski et al., 2006	English	Case Report	Human	30-year old	methicillin- resistant Staphylococcus aureus (MRSA)	UTI	Antibiotics	3	Styloviridae morphological group (676/F, A3/R and A5/80)	NS	Centrifuge at 3500rpm, titrate and add thymol crystal to kill bacteria (Slopek et al, 1983)	Not Available	7x10^8	Oral (30 min before eating) (Weber-Dabrowska et al., 2000)	10mL	3 times per day	4 weeks	None	Only single MRSA colonies from a rectal swab were present during the first week of phage therapy. After phage therapy, rectal, fecal, nasal, throat and vaginal swabs all tested negative for MRSA (Successful decolonization of intestines). Rectal swabs remained negative for the next half year	NS	None	NS
Letkiewicz et al., 2009	English	Case Series	Human	32 year old male	E. faecalis	Chronic bacterial prostatitis (CBP)	Oral ciprofloxacin (500mg twice daily) Oral autovaccine (1 capsule/day) Transrectal laser biostimulation (twice/week) all for 3 months	NS	NS	City sewage, environmental or drinking water samples from different sources	NS	NS	2.8 x10^8	Rectal	10mL	2 times daily	28 days	None	Negative microbiological cultures of prostatic fluid for E. faecalis after 1 and 8 weeks	- Prostate volume decreased 14mL - Prostate gland on DRE returned to normal, symmetrical, smooth and rubbery appearance - Maximum urinary flow rate increased by 6mL/s -NIH-CPSI decreased to 3 points after treatment (from 23)	NS	NS
				41 year old male	E. faecalis	Chronic bacterial prostatitis (CBP)	Oral autovaccine (1 capsule/day) Transrectal laser biostimulation (twice/week) both 3 months						7.5 x 10^7				33 days		Negative microbiological cultures of prostatic fluid for E. fecalis after 8 weeks and 25 weeks	- Prostate volume decreased 19.7mL - Prostate gland on DRE returned to normal, symmetrical, smooth and rubbery appearance - Maximum urinary flow rate increased by 9mL/s
				45 year old male	E. faecalis	Chronic bacterial prostatitis (CBP)	Oral amoxicillin and clavulanic acid (1000mg 2x daily) Nitrofurantoin (100mg 3x daily) Oral autovaccine (1 capsule/day) Transrectal laser biostimulation (twice/week) all for 3 months						4.5 x 10^7				30 days		Negative microbiological cultures of prostatic fluid for E. fecalis after 3 weeks and 10 weeks	- Prostate volume decreased 18mL - Prostate gland on DRE returned to normal, symmetrical, smooth and rubbery appearance - Maximum urinary flow rate increased by 7mL/s - All complaints of CBP were resolved after treatment and NIH-CPSI decreased to 3 points (from 20)
Letkiewicz et al., 2010	English	Case Series	Human	Males (n=22)	E. Faecalis, E. coli, K. pneumoniae, P. aeruginosa, S. haemoliticus	CBP	Antibiotics	NS	NS	NS	NS	NS	NS	Rectally, orally and/or topically to the glans penis	NS	NS	22-99 days	NS	50% of patients experienced complete bacterial eradication from prostate	Some patients experienced substantial clinical improvement	NS	NS
Letkiewicz et al., 2021	English	Case series	Human	Female	E. coli	Chronic UTI	NS	1	coli A11/58c	NS	NS	Not Available	10^6–10^8	Intravesical and intravaginal	10mL each route	2 times daily	3 days	NS	Bacterial loads decreased from 10^6PFU/mL to 10^5PFU/mL after 3 days of therapy and then were below the detection limit by the end of phage therapy	Healing of wounds or complete susidence of infectious symptoms	None	NS
				Female	E. coli	Chronic UTI and vaginal infection		1	coli A11/58c					Intravesical and intravaginal	10mL each route	2 times daily	3 days		Bacterial loads remained ay 10^6PFU/mL after 3 days of therapy and then were decreased to 10^5PFU/mL by the end of phage therapy. Significant change in antibiotic sensitivity of bacterial strain isolated after treatment	Healing of wounds or complete susidence of infectious symptoms in the vagina only		Significant changes in sensitivity of bacteria to phages and antibiotics after phage therapy
				Female	K. pneumoniae	Chronic urogenital infection		1	Kl 53N/1920					Round 1: Intravesical and intravaginal	10mL each route	2 times daily	3 days		Bacterial loads decreased from 10^6PFU/mL to 10^5PFU/mL after 3 days of therapy and then increased back to 10^6PFU/mL by the end of phage therapy	Reduction in the intensity of some infection symptoms from the vagina only		NS
														Round 2: Intravesical and intravaginal (after a 30 day break)					Bacterial loads remained at 10^6PFU/mL by day 3, bacterial loads were not assessed at the end of phage therapy	Reported as "Not possible to evaluate"
				Female	K. pneumoniae and E. Fecalis	Chronic UTI and vaginal infection		2	Kl 53N/1920 and EFI/1679L					Round 1: Intravesical and intravaginal	10mL each route	2 times daily	3 days		K. pneumoniae loads decreased from 10^3PFU/mL to 10^2PFU/mL by the end of phage therapy E. fecalis loads were below the detectable limit before and after phage therapy. No bacterial loads were assessed on day 3	Reduction in the intensity of some infection symptoms
					K. pneumoniae, E. Fecalis and E. coli			3	Kl 53N/1920, EFI/1679L and coli A11/58c					Round 2: Intravesical and intravaginal (after a 20 day break)					K. pneumoniae loads increased from 10^2PFU/mL to 10^4PFU/mL by the end of phage therapy. E. faecalis loads remaind below the detectable limit before, during and after phage therapy. E. coli loads decreased from 10^2PFU/mL to below the detectable limit by the end of phage therapy. Bacterial eradication occured in the vagina only	Reduction in the intensity of some infection symptoms from the vagina only
				Female (n=2)	E. coli	Chronic urogenital infection		1	coli 99/13127					Intravesical and intravaginal	10mL each route	2 times daily	3 days		In one patient, bacterial loads remained at 10^5PFU/mL before, during and after phage therapy. In another patient, bacterial loads decreased from 10^6PFU/mL to 10^3PFU/mL after 3 sayd and then increased to 10^5PFU/mL by the end of phage therapy	In one patient there was transient clinical improvement where there was a reduction in the intensity of some infection symptoms observed only during application of phage preparations, but not after phage therapy. In another patient there was reduction in the intensity of some infection symptoms.
				Female	E. coli	Chronic urogenital infection		1	coli A11/58c					Round 1: Intravesical and intravaginal	10mL each route	2 times daily	3 days		Bacterial loads increased from 10^4PFU/mL to 10^6PFU/mL after 3 days and then decreased back to 10^4PFU/mL by the end of phage therapy	No reduction in intensity of symptoms in response to treatment
														Round 2: Intravesical and intravaginal (after a 61 day break)					Bacterial loads increased from 10^4PFU/mL to 10^6PFU/mL after 3 days and decreased to 10^3PFU/mL by the end of phage therapy
				Female	K. pneumoniae	Chronic UTI		1	Kl 53N/1920					Intravesical	10mL	2 times daily	3 days		Bacterial loads increased from 10^5PFU/mL to 10^6PFU/mL after 3 days and decreased back to 10^5PFU/mL by the end of phage therapy	No reduction in intensity of symptoms in response to treatment
				Female	E. coli and K. pneumoniae	Chronic UTI		2	coli 54/181 and Kl 53N/1920					Intravesical	10mL	2 times daily	3 days		Bacterial loads decreased from 10^5PUF/mL to 10^4PFU/mL after phage therapy	No reduction in intensity of symptoms in response to treatment
				Female	E. coli and P. aeruginosa	Chronic UTI		2	coli 77/850 and Ps1N/734					Round 1: Intravesical	10mL	2 times daily	3 days		E. coli loads remained at 10^5PFU/mL after 3 days and increased to 10^6PFU/mL by the end of phage therapy. P. aeruginosa remained below the detectable limit before, during and after phage therapy	No reduction in intensity of symptoms in response to treatment
					E. coli			1	coli 126/2031					Round 2: Intravesical (after a 27 day break)					Bacterial loads decreased from 10^6PFU/mL to below the detectable limit by the end of phage therapy. Bacterial loads were not assessed after 3 days	Healing of wounds or complete susidence of infectious symptoms
				Female	K. pneumoniae	Chronic UTI and vaginal infection		1	KI 24/24					Intravesical	10mL	2 times daily	3 days		Bacterial loads decreased from 10^6PFU/mL to 10^5PFU/mL after 3 days of therapy and then were below the detection limit by the end of phage therapy. Bacteria were eradicated from the urinary tract only	Healing of wounds or complete susidence of infectious symptoms
				Male	K. pneumoniae	Chronic UTI		2	KI 16/30 and K22.KC/28483					Intravesical	10mL	2 times daily	3 days		Bacterial loads remained at 10^6PFU/mL before, during and after phage therapy	No reduction in intensity of symptoms in response to treatment
				Male	K. pneumoniae	Chronic UTI		2	KI 28N/1115 and KI 40N/679					Intravesical	10mL	2 times daily	3 days		Bacterial loads decreased from 10^6PUF/mL to 10^5PFU/mL after phage therapy	No reduction in intensity of symptoms in response to treatment
				Male	E. coli and K. variicola	Chronic UTI		2	coli 98/13127 and Kl 52N/1920					Intravesical	10mL	2 times daily	3 days		E. coli loads remained at 10^6PFU/mL after 3 days and then decreased to below the detectable limit by the end of phage therapy. K. variicola loads remained below the detectable limits after 3 days and then increased to 10^6PFU/mL by the end of phage therapy	No reduction in intensity of symptoms in response to treatment
				Male	E. coli	Chronic UTI		1	coli 126/2031					Intravesical	10mL	2 times daily	3 days		Bacterial loads decreased from 10^6PUF/mL to 10^5PFU/mL after phage therapy	No reduction in intensity of symptoms in response to treatment
Luo et al., 2018	English	Veterinary RCT	Veterinary	Nile tilapia (n=30)	Streptococcus agalactiae	NS	None	1	Streptococcus phage HN48	A tilapia pond infected with S. agalactiae on a fish farm located at Foshan city, Guangdong province, China	NS	NS	1.2*10^5 PFU/Fish (MOI of 1)	Intraperitoneal injection	NS	NS	NS	None	Phage therapy effectively decreased bacterial loads in the kidney	60% survival, had no symptoms of infection and remained healthy until day 14. Of those that died mean onset was delayed by 3 days relative to control	None	NS
				Nile tilapia (n=30)				0	No phage provided	N/A	N/A	N/A	N/A	N/A	N/A	N/A	N/A		NS	100% mortality by day 3.5
				Nile tilapia (n=30)	Non infected control	No infection		1	Streptococcus phage HN48	A tilapia pond infected with S. agalactiae on a fish farm located at Foshan city, Guangdong province, China	NS	NS	1.2*10^5 PFU/Fish (MOI of 1)	Intraperitoneal injection	NS	NS	NS			100% survival
				Nile tilapia (n=30)				0	No phage provided	N/A	N/A	N/A	N/A	N/A	N/A	N/A	N/A
Manolov & Kosturkov, 1965	Russian	Preclinical RCT	Preclinical	Guinea Pigs (n=12)	Shigella flexneri injected into bladder 4 h after phages	Bladder Infection	None	NS	Dysenteric bacteriophage	NS	NS	NS	10^8	Bladder injection	1mL	1 time	1 day	None	NS	0% survival by day 8, death by cystitis. Variaability in day of death, but absence of any preventive and therapeutic effect from the use of dysenteric bacteriophage.	NS	Phage-resistant bacterial colonies were isolated
				Guinea Pigs (n=10)	Phages injected into bladded 4 h after Shigella flexneri									Bladder injection	1mL
				Guinea Pigs (n=5)										Bladder injection	1mL (Mixture prepared from equal parts broth culture and bacteriophage)
				Guinea Pigs (n=10)	Shingella flexneri			0	No phage provided	N/A	N/A	N/A	N/A	N/A	N/A	N/A	N/A					N/A
Nishikawa et al., 2008	English	Preclinical RCT	Preclinical	6-8 week olf BALB/c female mice (n=31)	E. coli	UTI	None	0	No phage provided	N/A	N/A	N/A	N/A	N/A	N/A	N/A	N/A	Intraperitoneal injection of 1mL of HIBMC	NS	0% survival on day 3	NS	NS
				6-8 week olf BALB/c female mice (n=10)				1	KEP10	Environmental water in Kochi Prefecture	Caesium chloride equilibrium gradient centrifugation at 100,000 × g	Not Available	3.0X10^11 (MOI=60)	Intraperitoneal injection with 1mL of HIBMC	1mL	1 time	1 day	None		90% survival by day 7
				6-8 week olf BALB/c female mice (n=8)				1	T4	Purchased from ATCC, ATCC11303-B4		NC_000866.4								100% survival by day 7
				6-8 week olf BALB/c female mice (n=11)				1					MOI=1							~80% survival by day 7
				6-8 week olf BALB/c female mice (n=5)				1					MOI=0.5							40% survival by day 7
				6-8 week olf BALB/c female mice (n=5)				1					MOI=0.1							40% survival by day 7
				6-8 week olf BALB/c female mice (n=5)				1					MOI=0.01							40% survival by day 7
				6-8 week olf BALB/c female mice (n=3)	Non-infected control	No infection		1	KEP10	Environmental water in Kochi Prefecture		Not Available	3.0X10^11 (MOI=60)							100% survival by 1 month	None
				6-8 week olf BALB/c female mice (n=3)	Non-infected control	No infection		1	T4	Purchased from ATCC, ATCC11303-B4		NC_000866.4								100% survival by 1 month
Pagava et al., 2012	Russian	Non-RCT clinical trial	Human	Children ages 1 week to 15 years (n=7	NS	UTI	NS	NS	NS	NS	NS	NS	NS	Oral	NS	NS	NS	NS	NS	Clinical improvement, but statistical significance was not achieved	NS	NS
Pasricha & DeMonte, 1941	English	Case Report	Human	52-year old male	Bacterium alkalescens	Cystitis	NS	1	Alkalescens phage	NS	NS	NS	NS	Oral	2cm^3 in 2oz of water	3 times daily	1 month	Autogenous vaccine administered after phage therapy	After phage therapy, organism eradicated from stool but not in urine , although fewer organisms were recovered and these colonies appeared phage infected. After about a week, heavy growth of organism in urine.	After phage therapy, urine was less turbid No improvements to clinical symptoms or urine condition after phage therapy Vaccine administration cured patients symptoms and infection	NS	After treatment, bacteria were resistant to phages found in the urine and phages attacking the bacteria, but were susceptible to the administered phages and phages recovered from the stool
Perepanova et al., 1995	Russian	Case Series	Human	Chronic infectious and inflammatory urological diseases: chronic cystitis, chronic pyelonephritis, chronic prostatitis, urethritis, wound suppuration, in some cases in acute purulent-septic conditions of patients (n=46)	P. aeruginosa, E. coli, Proteus Mirabilis and Proteus Vulgaris	Chronic urogenital inflammation and infections	NS	Some 1, some "combined pyobacteriophage"	NS	NS	NS	NS	NS	Phages were applied topically through drains into the bladder (50mL 1-2 times daily), into the wound area (10-20mL), into the renal pelvis (5-7mL) and orally (100 mL 3 times daily 30 min before meals)			1st round: 7-10 days 2nd round: 10 days	Control group (n=unspecified) treated with fluroquinolones. No other antibioticcs, except to patients whose condition did not improve after phage therapy	There was a disappearance of 1 pathogen in mixed infection from the cultures in 65.2% of patients. Bacterial loads decreased in 19.5% of patients. While 6.5% and 4.4% experienced no changes or increased bacterial loads, respectively. And 4.4% of patients experienced a superinfection or reinfection.> 84% bacteriological efficacy	Clinical improvements were observed by the 2nd-4th day of treatment. > 92% clinical efficacy	None	Protocol mentions changing bacteriophage if pathogen changes, unclear whether (or how frequently) this occured
Proskurov, 1973	Russian	Case Report	Human	32-year old male†	Staphylococcus aureus	Chronic urethritis and chronic prostatitis	Antibiotics and sulfanilamide drugs. Also a course of injections of hydrocortisone.	NS	NS	NS	NS	NS	NS	Injection into paraprostatic space	5mL	1 time daily	6 days	"Toxoids"	Repeat negative prostate and urethra cultures from discharges after phage therapy	Clinical improvement	None	NS
Pushkar et al., 2022	Russian	Case Series	Human	63 year old	E. coli	Recurrent UTI (RUTI), acute ascending pyleonephritis and Painful Bladder Syndrome/Interstitial Cystitis (PBS/IC)	Surgical treatment	NS	NS	NS	NS	NS	10^9 PFU/cm3 - 10^10 PFU/cm3	Intravesical installation	50mL	Two times per week	12 weeks	NS	After 3 months, no changes in microbial susceptibility to antibiotics, E. coli levels reduced from 10^6 CFU/mL to 10^3 CFU/mL	Clinical improvements (reduced symptoms, pain levels and urination frequency)	None	NS
				70 year old	K.pneumonia	BPS/IC	Antibiotics and surgical treatment												After 3 months, microbial susceptibility to fluoroquinolones appeared. E. coli levels reduced from 5x 10^6 CFU/mL to 5 x 10^3 CFU/mL
				63 year old	E. coli	RUTI, BPS/IC	Surgical treatment												After 3 months, microbial susceptibility to cephalosporins remained, and fluoroquinolone resistance appeared. E. Coli levels reduced from 5x 10^6 CFU/mL to 5 x 10^3 CFU/mL
Qin et al., 2021	English	Case Report	Human	66-year old male with a partially excised cancerous bladder	Heterogenous MDR K. pneumoniae	UTI	Antibiotics	1	ФJD902	Local collection with isolates from various environmental samples	Concentrated with Anion Exchange, Dialyzed, then filter-sterilized	Not available	5x10^8	Bladder irrigation	50mL	Every 48hours	2 weeks	Double J stent was placed during phage therapy. Imipenem amikacin administered for 18 days after the 1st round of phage therapy	Urine cultures remained positive throughout therapy	NS	NS	5 bacterial isolates developed resistance
								2	ФJD902 and ФJD905				5x10^8	Bladder irrigation	50mL	Every 48hours	2 weeks	Double J stent was replaced after 2nd round of phage therapy	Negative urine culture obtained	Symptom relief		NS
								3	ФJD905, ФJD907, ФJD908				5x10^8	Bladder irrigation	50mL	Every 48hours	2 weeks	Piperacillin-tazobactam administered for 64 days after 3rd round of phage therapy, final 7 days overlapped with 4th round of phage therapy. Bilateral PCN performed prior to the 4th round of phage therapy	Urine cultures remained positive throughout therapy	NS
								4	ФJD902, ФJD905, ФJD908 and ФJD910				5x10^8	Bladder irrigation and subsequently Kidney irrigation	50mL and 10mL	Every 48 hours	2 weeks		Urine cultures remained negative throughout therapy and at the 2-month follow up
Rostkowska et al., 2020	English	Case Report	Human	60-year old male kidney transplant recipient	ESBL-producing K. pneumoniae	UTI	Kidney transplant and associated immunosupressants (prednisone and tacrolimus, with a prior course of Mycophenolate mofetil), meropenem alone or with colistin	NS	NS	NS	NS	NS	NS	Intra-rectal	10mL	2 times daily	29 days	Meropenem on day 5, for 18 days Surgical removal of the left kidney during 1 day post-phage therapy	4 years later, there is no laboratory detection a UTI	A gradual remission of clinical symptoms was observed after 18 days of combination antibiotic + phage therapy After 18 days of co-therapy, CRP and serum creatinine level decreased to 0.82 mg/L and 1.61 mg/dL, respectively, with no accompanying leukocyturia 4 years later, the patient experiences no clinical signs of UTIs	None	NS
Schultz, 1932	English	Case Series	Human	Patients with pyelitis or cystitis	E. coli	Chronic pyelitis or cystitis (n=151)	NS	NS	NS	NS	NS	NS	NS	NS	NS	NS	NS	NS	13 of the 72 'cured' patients consistently had bacteria in their urine, despite having clinical improvements from phage therapy. Remaining had cured urine	72 (47%) of patients had an improved condition after phage therapy. 15 patients experienced a recurrence within the the period of 10 days, one within 14 days, one within 3 months. 42 'complete' response to treatment, 32 responding within 48 h, the remaining 10 within 72	NS	NS
Slopek et al., 1983A	English	Case Series	Human	Child (3 years old), referred to as M once, F once.	NS	UTI	Antibiotics or NS	NS	NS	Animal and human origin	NS	NS	NS	Oral	10mL	3 times per day, 30 min before a meal and after gastic acid neutralization	Referred to as 2 weeks once, 3 weeks once.	NS	Complete sterilization of urinary tract	Control of the infection and healing of the wounds	NS	NS
				Female child (7 years old)		UTI	NS										4 weeks		NS
				Female adult (53 years old)		UTI	Antibiotics							Oral Bladder lavage	10mL (oral) NS (Bladder lavage)	3 times per day, 30 min before a meal and after gastic acid neutralization (oral) NS (Bladder lavage)	4 weeks (oral) 1 week (bladder lavage)
				Female adult (30 years old)		Pneumonia, long-term glomerulonephritis, immunological disorders,	NS							Oral	10mL	3 times per day, 30 min before a meal and after gastic acid neutralization	1.5 weeks	None		Full recovery
				Male adult (48 years old)		Bronchogenic pneumonia, chronic glomerulonephritis,								Oral	10mL	3 times per day, 30 min before a meal and after gastic acid neutralization	3 weeks	None		Control of the infection and healing of the wounds
				Female adult (24 years old)		Phlebitis of lower extremity, pneumonia, chronic glome rulonephritis,								Oral	10mL	3 times per day, 30 min before a meal and after gastic acid neutralization	4 weeks	None
				Female adult (42 years old)		Pneumonia, long-term glomerulonephritis, sepsis	Antibiotics							Oral	10mL	3 times per day, 30 min before a meal and after gastic acid neutralization	2 weeks	Antibiotics		Phage alongside antibiotics resulted in "improvement"
Slopek et al., 1983B	English	Non-RCT clinical trial	Human	Patients with a genitourinary infection	Staphylococcus, Klebsiella, Escherichia, Proteus or Pseudomonas	Chronic glomerulonephritis, chronic cystitis or UTI (n=9)	Antibiotics and chemotherapeutics.	NS	NS	NS	NS	NS	NS	Orally (all) and in 3 cases - a UTI, chronic cystitis, and mastitis w/fistula, a phages were locally applied through irrigation of bladder. In 2 cases locally to a fistula	10mL	3 times daily (Slopek et al., 1983)	1.5-19 weeks	NS	NS	All patients were completely cured and inflammation was fully eliminated	NS	NS
Slopek et al., 1985A	English	Case Series	Human	Male and Female patients (n=29)	polyinfections (n=18) Staphylococci, Pseudomonas, Escherichia (n=12 each), Klebsiella (n=9) and Proteus (n=4).	Suppurative inflammation of the urinary tract resulting from postoperative infections (n=2) or other diseases (n=27)	Antibiotics	NS	NS	NS	NS	NS	NS	Oral	10 ml (1 ampoule) 30 min before the meal,	3x Daily	NS	NS	26 of 29 patients had sterilization of urine	16/18 patients had eliminated inflammation (complete recovery (n=6, complete healing of the local lesions and elimination of the suppurative process (n=10),lack of improvement (n=2))	NS	NS
					monoinfections (n=11) Pseudomonas (n=7), Escherichia (n=3) and pyogenic Staphylococci (n=1).															10/11 patients had eliminated inflammation (complete recovery (n=7), complete healing of the local lesions and elimination of the suppurative process(n=3), marked improvement (n=1)
				Female Patients (2)	Staph (1), Escherichia (1)	Postoperative Vaginitis								Topical (Washes)	NS	NS			NS	Elimination of Inflamation
Slopek et al., 1985B	English	Case Series	Human	Male and females ages 1 week old to 20 years old (n=8)	Staphylococcus and/or Gram-negative bacteria (polyinfection (n=5))	Supperative inflammation of urinary tract or vaginitis (genitourinary tract infection)	Antibiotics	NS	NS	NS	NS	NS	NS	Oral and bladder installation	10mL (oral) NS (bladder installation)	3 times per day, 30 min before a meal and after gastic acid neutralization (oral) NS (bladder installation)	NS	NS, likely antibiotics in some (35.1% of cases in the paper, but NS for UTI)	Sterilization of Urinary Tract	Eliminate inflammation, outstanding effect manifested by complete recovery (n=2) or control of the infection and healing of the wounds (n=3)	NS	NS
					E.coli (1), Pseudomonas bacilli (1), and unspecified monoinfection (n=1))															Eliminate inflammation and control of the infection and healing of the wounds (n=3)
Slopek et al., 1985C	English	Case Series	Human	Patients with a genitourinary tract infection (n=14)	Staphylococcus (monoinfection (n=2), polyinfection (n=12))	(13) Supperative inflammation of urinary tract and (1) vaginitis (genitourinary tract infection)	NS	NS	Staphylococcal bacteriophages (mainly phi 111 and phi 676)	NS	NS	phi 111 (Not available) phi 676 (NC_047724.1)	NS	Oral Bladder installation	10mL (oral) NS (bladder installation)	3 times per day, 30 min before a meal and after gastic acid neutralization (oral)	NS	NS	Urine sterilization in 13 out of the 14 patients	13 of 14 patients saw improvements & decreased inflammation (7 had a complete recovery, 6 had control of the infection and healing of the wounds, and 1 had only transitory improvements) 1 patient saw no improvements	NS	NS
Slopek et al., 1984	English	Case Series	Human	Male and female patients (n=11)	polyinfection (Pseudomonas Staphylococci, Klebsiella, Proteus and/or E.coli (n=5)	Suppurative inflammation of the urinary tract resulting from postoperative infections or other diseases (n=11)	NS	NS	NS	NS	NS	NS	NS	NS	NS	NS	NS	NS	9 patients had urine sterilization	Elimination of suppurative process and healing of the local wound (n=2), complete recovery (n=2), transient improvement (n=1)	NS	NS
					monoinfection (Pseudomonas, Staphylococci or E.coli) (n=6)															marked improvement with a tendency to healing of the local lesionswith negative results of bacteriological control (n=1), elimination of suppurative process and healing of the local wound (n=3), complete recovery (n=2)
Slopek et al., 1987	English	Case Series	Human	Male and female patients (n=42)	polyinfections (Pseudomonas, Escherichia, pyogenic Staphylococci , Klebsiella and Proteus) (n=24)	suppurative inflammation of the genitourinary tract (11) or postoperative suppurative vaginitis (2).	Most patients had been on antibiotics	NS	NS	NS	NS	NS	NS	NS	NS	NS	NS	NS	39 cases had eliminated infection & sterilization of urine	transient improvement (n=3), complete healing and elimination of infection (n=13), full recovery (n=8)	NS	NS
					monoinfections (Pseudomonas, Escherichia, pyogenic Staphylococci , Klebsiella and Proteus) (n=18)															local improvements and negative bacterial cultures, (n=1) complete healing and elimination of infection (n=12), full recovery (n=5)
Terwilliger et al., 2021	English	Case Report	Human	56-year-old man with well-controlled HIV infection, hepatitis B infection and has undergone a liver transplant	ESBL-producing E. coli	Recurrent UTI	(IV) ertapenem, concurrent azithromycin and trimethoprim/sulfamethoxazole. Oral fosfomycin and N-acetylcysteine. Surgical removal of kidney stones and lithotripsy. Gentamicin bladder washes.	4	HP3, HP3.1, ES17–1.37 and ES19	NS	CsCl gradient	KY608967, OK275722, MN508615 and MN508615	HP3–7.5 × 10^9 (PFU)/mL HP3.1–1.35 × 10^10 (PFU)/mL ES17–1.37 × 10^10 (PFU)/mL ES19–3.35 × 10^9 PFU/mL	Intravenous in inpatient, then outpatient via PICC	10^9 pfu/ml per dose, (calculated as 33 ul)	Every 12 hours	2 weeks	Daily 1g of IV ertapenem for 6 weeks administered 2hrs after 1st phage dose during phage therepy and continued long term tacrolimus use since liver transplant	No bacteria were detected in the urine after the 1st dose of the phage and ertapenem. Bacteria were detected in urine at 2 and 7 weeks post-treatment	Patient was free of symptoms by end of therapy and for 12 weeks post-treatment. Asymptomatic bacteriuria occurred 2 weeks post-treatment but did not require antibiotics	NS	ESBL isolated post treatment were still susceptible to cocktail
Tothova et al., 2011	English	Preclinical RCT	Preclinical	10-11-week-old female C57BL/6NCrl mice (n=13)	C. turicensis	UTI	None	0	No phage provided	N/A	N/A	N/A	N/A	N/A	N/A	N/A	N/A	Sterile PBS administered intraperitoneally	NS	Phage therapy was effective in partially preventing ascending nephritis and a renal infection	NS	NS
				10-11-week-old female C57BL/6NCrl mice (n=14)				2	NS	Sewage samples from 2 wastewater treatment plants in Petržalka and Devínska	Ultracentrifugation on the sucrose gradient.	NS	1x10^11	Intraperitoneally	100uL	Once	1 day	None	Cultivation analysis revealed that phage therapy decreased bacterial loads in the kidney by 70%, bacterial loads in the bladder were not statistically different after phage therapy
				10-11-week-old female C57BL/6NCrl mice (n=10)	Non-infected control	No infection													NS
				10-11-week-old female C57BL/6NCrl mice (n=10)	Non-infected control	No infection		0	No phage provided	N/A	N/A	N/A	N/A	N/A	N/A	N/A	N/A	Sterile PBS administered intraperitoneally	NS
Ujmajuridze et al., 2016	English	Non-RCT clinical trial	Human	Patients undergoing transurethral surgery (n=9)	E. coli, Enterococcus, Pseudomonas or Streptococcus	UTI	NS	Multiple (Pyo-bacteriophage cocktail)	NS	Not Explicit, likely Eliava Institute Pyophage Cocktail, Adapted to strains in question	NS	NS	NS	NS	NS	NS	NS	NS	All patients had significantly decreased bacterial loads in urine	NS	None	NS
Ujmajuridze et al., 2018	English	Non-RCT clinical trial	Human	18+ male patients undergoing TURP (n=4)	E. coli	UTI	TURP	NS	Pyophage cocktail (R-022600) from Elivia BioPreparations	NS	NS	NS	NS	Bladder installation	20mL	Every 12 hours (2 times daily)	7 days	None	2 of patients showed decreased bacterial loads of 2-3 logs. 1 patient had no difference in bacterial loads after treatment and 1 patient had pathogenic bacterial loads below the detection limit, but non-pathogenic microflora remained	NS	None	NS
				18+ male patients undergoing TURP (n=2)	Streptococcus														1 patient had decreased bacterial loads by 1 log, the other patient decreased bacterial loads below the detection limit
				18+ male patients undergoing TURP (n=2)	Enterococcus														1 patients infection was replaced by E. coli infection with an increased titer (which may be attibuted to a secondary infection) while another patient had pathogenic bacterial loads below the detection limit, but non-pathogenic microflora remained
				18+ male patients undergoing TURP (n=1)	Pseudomonas												3 days, since a fever developed	3rd Generation cephalosporin to restore body temperature and treat infection	No data was collected		The patient experiences a sudden fever and chills on day 3 which was attibuted to a P. aeruginosa infection
Vasilyev et al., 2020	Russian	Non-RCT clinical trial	Human	Female hospital outpatients ages 18-75 with planned endovesical manipulations (n=47)	No infectious agent	No infection	Cystoscopy to remove a ureteral stent, as a control or after surgical treatment for bladder cancer	NS	NS	NS	NS	NS	NS	Intraurethral injection after treatment with disinfectant solution	10mL	Not Secified	Not Secified	None	Bacterial levels remained clinically insignificant	The intensity of pain after treatment and frequency of dysuric phenomena after stent removal was significantly lower in the phage group compared to the control group	None	NS
				Female hospital outpatient ages 18-75 with planned endovesical manipulations (n=50 )				0	No phage provided	N/A	N/A	N/A	N/A	N/A	N/A	N/A	N/A	Application of topical gel composed of chlorhexidine dihydrochloride and lidocaine hydrochloride (antibacterial analgesic gel)
				Female hospital inpatients ages 18-75 with planned endovesical manipulations (n=73)	Predominantly E. coli	NS	Surgery or placing a urethral stent	NS	NS	NS	NS	NS	NS	Intraurethral injection after treatment with disinfectant solution	10mL	Not Secified	Not Secified	None	1 week after treatment, bacterial titers were significantly higher in the control group compared to the phage treatment group
				Female hospital inpatients ages 18-75 with planned endovesical manipulations (n=65)				0	No phage provided	N/A	N/A	N/A	N/A	N/A	N/A	N/A	N/A	Application of topical gel composed of chlorhexidine dihydrochloride and lidocaine hydrochloride (antibacterial analgesic gel)
Weber-Dabrowska et al., 1987	English	Non-RCT clinical trial	Human	Healthy Controls (2, age 30-40), Patients (n=40)	pyogenic Staphylococcus, Klebsiella, Escherichia, Proteus or Pseudomonas	suppurative Monoinfections and polyinfections, unspecified site. n=40 of the urinary tract	NS	NS	Staphylococcal phages phi 131 and 676/Forys, Pseudomonas phage ps68, other Klebsiela, Escherichia, Proteus and Pseudomonas phages	NS	NS	Not Available	9.5x 10^7 of staphylococcus phage phi 131, Klebsiella, Escherichia, Proteus and Pseudomonas phages of the titers 10^4 -10^8	Oral	20mL (HC), Likely Same in Patients	NS	10 days	NS	92.5% of cases resulted in urine sterilization	Clinical improvements reported in UTI patients	NS	NS
Wehrbein & Nerb, 1935	English	Case Series	Human	57-year old male	NS	Pyleonephrosis	Transfusion	Not explicit, Likely 1	NS	NS	NS	NS	NS	Kidney installation	NS	Once on day 1 and day 5	5 days	Blood transfusion on day 5 and a nephrectomy after phage therapy concluded	NS	The patients temperature quickly dropped after both applications. After the first phage administration, urine became clear of pus, however it was purulent 5 days later. After the second phage administration, the patient general condition significantly improved over 8 days	NS	NS
				37-year old female	E. coli	Hydronephrosis and bacteremia	NS	Not explicit, likely 1	NS	NS	NS	NS	NS	Kidney installation	NS	Once on 5th and 2 times on 12th day	7 days	Blood transfusion on day 5 and day 15	NS	Patient had a significantly improved condition after only 1 day of phage administration	NS	NS
Zaitsev et al., 2021	Russian	RCT	Human	Women 18 to 65-years old (average 49) (n=25)	E. coli, Klebsiella spp., Enterococcus faecalis and Proteus mirabilis	Chronic recurrent cystitis	NS	NS	NS	NS	NS	NS	NS	Bladder installation and intra-rectal	50mL NS	2 times weekly 1 time weekly for the first week, and then 1 candle 2 times weekly for the remaining weeks	12 weeks	NS	E. coli, Klebsiella spp., Enterococcus faecalis and Proteus mirabilis decreased to clinically insignificant titers by visits 3 and 4	All patients had good tolerability and decreased clinical symptoms (based on the PUF and ACSS Scales)	NS	NS
				Women 18 to 65-years old (average 49) (n=25)										Bladder installation	50mL	2 times weekly	12 weeks
				Women 18 to 65-years old (average 50.6) (n=25)										Intra-rectal	NS	1 time weekly for the first week, and then 2 times weekly for the remaining weeks	12 weeks
Zaldastanishvili et al., 2021	English	Case Series	Human	72-year old female	K. pneumoniae	Chronic cystitis and bacterial vaginitis	Antibiotics	NS (monovalent custom phage and polyvalent intesti cocktail)	Custom phages and Intesti cocktail (R-022601) from Elivia BioPreparations	NS	NS	NS	Custom phage 1: 8x10^6 Custom phage 2: 7x10^8 Intesti phage: NS	Round 1: Custom phage 1 was was administered orally twice each day for 20 days and as a vaginal suppository once daily for 10 days. The intesti phage preparation was used in combination once daily for 20 days. Round 2: After a 2 week break, custom phage 1 was administered orally twice per day and Intesti phages were administered once per day, both for 15 days. Custom phage 1 was also provided as …				Vaginal suppositories containing metronidazole, miconazole, extract of Centella asiata, polymixin B and neomycin	K. pneumoniae was detected in every vaginal swab and urine sample except for samples on day 11 of phage therapy. K. penumoniae diversified throughout the course of treatment	Patient did not find the treatment helpful	NS	Bacterial isolates gradually became resistant to custom phage preparations
Zeng et al., 2020	Mandarin	Case Report	Human	65-year old female	K. pneumoniae	UTI	Cefoperazone, sulbactam, levofloxacin	4	Round 1: phages 117, 135, 178 , and GD 168	NS	NS	NS	1x10^8	Continuous bladder infusion	200mL	1 time daily	5 days	Combination IV therapy with meropenem (3 times a day, 1.0 g each time , for 5 days ) and amikacin (1 time a day, 400 mg once a time , a total of 5 days )	No bacteria was detected in midstream urine from day 2-5 of treatment. Bacteria was detected in a titer greater than 10^5CFU/mL 2 weeks post-treatment	Symptom free after first bladder infusion. Symptoms of frequent urination of urgency recurred 2 weeks post-treatment	No adverse events detected	NS
								3	Round 2: phages 130, 131, and 909	NS	NS	NS	1x10^8	Continuous bladder infusion	200mL	1 time daily	5 days	Bilateral renal pelvis perfusion	Bacterial culture left and right renal pelvis. Left renal pelvis showed no growth. MDR K. pneumoniae was detected on the right renal pelvis in the 3rd day of therapy, at a titre of 1.2x10^3CFU/mL. After treatment and every month thereafter, No bacterial regrowth was detected out until 6.5 months post-treatment	Symptom free after first bladder infusion. No symptoms reoccurred during the 6.5month follow up period
Zilisteanu et al., 1971	French	Case Series	Human	n=25	E. coli, Citrobacter, Pseudomonas pyocyanea,	UTI	Antibiotics	NS	NS	NS	NS	NS	NS	Oral	20mL	1 time daily (mornings on an empty stomach)	5 days	Autovaccine and antibiotics	92% of patients' urine was sterilized. 36% of patients experienced a reinfection 10-12months after treatment with a bacteria of a different type or species of bacteria	NS	NS	Of the 90 E. coli and Citrobacter strains isolated, 21% were resistant to bacteriophages and 4.3% were resistant to antibiotics and bacteriophages
				n=24	E. coli, Citrobacter, Proteus, Klebsielia, Providencia			0	No phage provided	N/A	N/A	N/A	N/A	N/A	N/A	N/A	N/A	Autovaccine and antibiotics	87.5% of patients' urine was sterilized . 16.7% of patients experienced a reinfection 8-12 months after treatment with a bacteria of a different type or species of bacteria
				n=17	E. coli and Citrobacter			NS	NS	NS	NS	NS	NS	Oral	20mL	1 time daily (mornings on an empty stomach)	5 days	Autovaccine	94.1% of patients's urine was sterilized. 11.8% of patients experienced a reinfection 10-12months after treatment with different species of bacteria
				n=7	E. coli			NS	NS	NS	NS	NS	NS	Oral	20mL	1 time daily (mornings on an empty stomach)	5 days	Antibiotics	87.5% of patients' urine was sterilized. 57% of patients experienced a reinfection 2-4 months after treatment with the same type, different type or different species of bacteria
				n=7	E. coli and Citrobacter			NS	NS	NS	NS	NS	NS	Oral	20mL	1 time daily (mornings on an empty stomach)	5 days	None	85.7% of patients' urine was sterilized. 57.1% of patients experienced a reinfection 4 months after treatment with the same type, different type or different species of bacteria
				n=3	E. coli			0	No phage provided	N/A	N/A	N/A	N/A	N/A	N/A	N/A	N/A	Autovaccine	100% of patient's urine was sterilized. 0% of patients experienced a reinfection within 8 months of treatment
				n=2	E. coli			0	No phage provided	N/A	N/A	N/A	N/A	N/A	N/A	N/A	N/A	Antibiotics	100% of patient's urine was sterilized. 100% of patients experienced a reinfection 2 months after treatment with the same type and species of bacteria
				n=1	Proteus			0	No phage provided	N/A	N/A	N/A	N/A	N/A	N/A	N/A	N/A	Autovaccine and change in urinary pH	100% of patient's urine was sterilized. 100% of patients experienced a reinfection 6 months after treatment with the a different type of bacteria
				n=1	Citrobacter			0	No phage provided	N/A	N/A	N/A	N/A	N/A	N/A	N/A	N/A	Change in urinary pH	100% of patient's urine was sterilized. 100% of patients experienced a reinfection 1 month after treatment with the same type and species of bacteria
Zorkin & Shakhnovsky, 2013	Russian	Non-RCT clinical trial	Human	Children (n=83)	E. coli — 63,7% Proteusspp.—0% Klebsiella spp. — 15,2% P.aeruginosa—9,2% Enterobacter spp. — 6,0% Serratiaspp.—0% Enterococcus spp. — 6,0%	UTI caused by an impaired urinary flow due to an obstruction or retrograde reflux	Varied; "invasive diagnostic and therapeutic interventions" in many. Aggresive and prolonged antibiotics in many.	0	No Phage Provided	N/A	N/A	N/A	N/A	N/A	N/A	N/A	N/A	Surgical correction and antibiotics only	Greater proportion of hospital-acquired microflora than patients who did not get surgical correction. No significant decrease in frequency of bacteruria (38.5% on admission and 32.5% 6-12 months after treatment)	Regardless of surgical intervention, groups receiving phages + antibiotics showed less timing for urine normalization (e.g. 81.3% vs 17.0% at 1 mo), longer remissions, and fewer recurrances. 91.1% had no exacerbations for 1 year, while antibiotic-alone treatments yielded only 54.0% with no exacerbations in that time frame.	NS	NS
				Children (n=76)				One of three different formulations (anti-Kleb, anti-E.coli, or anti-Pseudomonas), each consisting of multiple phagesat least three phages.	Specific phages not identified, see Number of phages and Phage Origin	FGUP NPO Microgen of the Ministry of Health of Russia	NS	NS	NS	Initially, Orally. On 7th day,local irrigation of the pelvicalyceal cavity, bladder cavity or lumen of the ureter	Initially, 20-30 ml p.o. On 7th day, 5-10 ml with clamping of the drain for 15-20 min	Initial Oral; 3x/day. Local: NS (Daily?)		Surgical correction and antibiotics	Greater proportion of hospital-acquired microflora than patients who did not get surgical correction. Significant decrease frequency of bacteriuria (28.5% on admission and 7.9% 6-12 months after treatment)
				Children (n=82)	E. coli — 62,5% Proteus spp. — 0% Klebsiella spp. — 14,5% P. aeruginosa — 10,4% Enterobacter spp. — 4,2% Serratia spp. — 0% Enterococcus spp. — 8,5			0	No Phage Provided	N/A	N/A	N/A	N/A	N/A	N/A	N/A	N/A	Antibiotics	Smaller proportion of hospital microflora than for surgery. Significant decrease frequency of bacteriuria (28.8% on admission and 13.7% 6-12 months after treatment)
				Children (n=90)				One of three different formulations (anti-Kleb, anti-E.coli, or anti-Pseudomonas), each consisting of multiple phages.	Specific phages not identified, see Number of phages and Phage Origin	FGUP NPO Microgen of the Ministry of Health of Russia	NS	NS	NS	Initially, Orally. Some suggestion of local application after 7th day, as in surgical patients, but unclear why these would be catheterized.	5-10mL	NS	5-7 days	Antibiotics	Smaller proportion of hospital microflora than for surgery. Significant decrease frequency of bacteriuria (27.9% on admission and 5.8% after treatment)
