# Supplementary material for: Phage Therapy in the Management of Urinary Tract Infections: A Comprehensive Systematic Review
Source: Phage (New Rochelle). 2023 Sep 20;4(3):112–27. doi: 10.1089/phage.2023.0024 (PMC10523411; doi:10.1089/phage.2023.0024)
Supplement: Supplemental data [file Supp_TableS5.xlsx]

## Sheet: Table S5
Table 3. Human Subjects Sub-Group Results on Phage Therapy for Urinary Tract Infections
Tabulated data enumerating results from human case reports, case series, and clinical trials throughout the review period (Until November 17, 2022).
Organism		Percent (specified)
	Gram Negative (%)	0.889
	Gram Positive (%)	0.034
	Gram Negative and Gram Positive (%)	0.076
Therapy		Total	Percent
	Phage alone	557	0.391152
	Phage + Abx*	261	0.183287
	Not Specified	606	0.425562
	Total	1424
Route of administration		Total	Percent
	PO	343	0.239191
	Parenteral	11	0.00767085
	Intravesicular	579	0.403766
	Topical / Rectal	30	0.0209205
	Combination	205	0.142957
	Not Specified	266	0.185495
	Total	1434
Efficacy		Total	Percent (specified)	Percent (total)
	Marked Clinical Improvement / Cure	741	0.789137	0.511034
	Clinical Improvement	145	0.15442	0.1
	No Clinical Improvement	53	0.056443	0.0365517
	Clinical Improvemet not specified	511		0.352414
	Total when specified	939
	Total	1450
	Marked Microbiologic Improvement / Eradication	726	0.666667	0.635171
	Microbiological Improvement	149	0.136823	0.130359
	No Microbiological Improvement	214	0.196511	0.187227
	Microbiological Improvement not specified	54		0.0472441
	Total when specified	1089
	Total	1143
Safety			Percent (specified)	Percent (total)
	No adverse events	621	0.987281	0.433659
	Adverse events reported	8	0.0127186	0.00558659
	Adverse events not specified	803		0.560754
	Total when specified	629
	Total	1432
			NS - not stated
			Abx* can include vaccine or toxoid therapy

## Sheet: Raw
Article	Method of Study	N=	Infectious Species	Route of Administration	Oral	Topical	Instill	Combination	NS	IV	Additional Therapuetics/Antibotics	Microbiological Outcomes	Micro Yes	Micro Impro	Micro No	Micro NS	Clinical Outcomes	Clinical Yes	Clinical Impro	Clinical No	Clinical Other	Adverse Events	AE No	AE Yes	AE NS	Phage Alone	Abx+Phage	NS	Cases	GN	GP	Mixed
2020	Case Series	60	P. aeruginosa, Proteus spp. & E.coli	Bladder installation			60				NS	Microbiological improvements in all patients. UTI pathogens disappeared in 52 patients and pathogen counts were significantly reduced in the remaining 8 patients	52	8			Clinical improvements in all 60 patients.	60				No	60			60			60	60
2020	Case Report	1	K. pneumoniae	50mL Cocktail I was administered by bladder irrigation once daily for 5 days. After 21 days, cocktail II was administered for 5 days, at a dose and frequency that were NS. 25 days later, cocktail III was administered by bladder irrigation once daily for 5 days in combination with twice a day oral SMZ-TMP (800 mg–160 mg).			1				None	Bacteria still detected in low levels		1			Symptom relief		1			None	1						1	1
							1					Drug-resistant bacteria re-emerged			1		NS				1
							1				Oral trimethoprim- sulfamethoxazole (SMZ-TMP) (800 mg–160 mg) twice daily	Complete elimination of bacteria	1				Recurrent UTI symptom relief No recurrence occured after 6-months of being antibiotic-free	1									1		1
1960	Case Report	1	Pyocyanin bacilli	Cystostomy			1				Colimycin	NS				1	Significant improvements, but relapses occurred		1			NS			1		1		1	1
1928	Case Series	12	E. coli. B. pyocyaneus. Atypical B. pyocyaneus	Subcutaneous injections and lavage of thee bladdeer			12				NS	Urine Sterility in 5 patients in 36h to 10 days, Resistance Developped in 6 patients (in one case, twice). Morphological changes to causative bacterium in all but one case	5		6	1	No improvement			1		NS			12			12	12	12
2020	Case Report	1	K. pneumoniae	Oral Intrarectal				1			None	By day 15, the proximal end of the ureteral stent was negative for Kp Carpanenemase gene molecular screening returned negative Isolation of MDR from the patient's stools, rectal swabs, urine, and the ureteral stents was unsuccessful from day 15 of treatment will writing of this manuscript Isolation of non-MDR from the patient's stools, rectal swabs, urine, and the ureteral stents was unsuccessful…	1				Patient remained asymptomatic during phage therapy				1	None	1			1			1	1
Dolgolikova et al., 2020	RCT	15	E. coli, K. pneumoniae or Enterobacter spp	N/A							Antibitoics followed by low dose of antimicrobial agents for 21 days	NS					Average of UTI's per year= 7 Relapse rate= 100%					NS								45
		15		NS					15		3-6 doses of fosfomycin every 48hrs, followed by low dose of antimicrobial agents for 21 days					15	Average of UTI's per year= 2 Relapse rate= 93%	1	14						15		15		15
		15							15		3-6 doses of fosfomycin every 48hrs, vaginal estrogen treatment, 2 component product containing 2x10^9 live probiotic lactobacilli followed by low dose of antimicrobial agents for 21 days					15	Average of UTI's per year= 0 Relapse rate= 13% Significantly lower relapse rate, number of UTI's per year and leukocytouria than the other groups	13	2						15		15		15
Gainey et al., 2022	Case Report	1	Extended spectrum beta-lactamase (ESBL) E. coli	Intravenously						1	Ertapenem administered during first 3 days of phage therapy	Urine culture remained free of ESBL E.coli at 5 months post treatment and remained negative over 4 years	1				Resolution of symptoms and infection	1				None	1				1		1	1
Govorov et al., 2021	Non-RCT clinical trial	300	NS	Intraurethral injection of phage-based gel			300				Surgery and other routine medical procedures	Bacterial loads increased to clinically significant titers in the control group only , but remained below the detection limit in the phage therapy group	300				Lower frequency of dysuria in the treatment group only	300				None	300			300
		300		N/A							Chlorhexidine DHC and lidocaine HC during surgery and other routine medical procedures
Johri et al., 2021	Case Report	1	Staphylococcus haemolyticus, Staphylococcus aureus, Enterococcus faecalis, Staphylococcus epidermidis	For the first 14 days, 20mL of oral Intesti and Pyo phages were administered daily. Staphylococcal rectal suppositories were administered twice daily for 10 days. Urethral installations of Intesti phages were administered once daily for 10 days. A long term daily dose of 10mL of oral Pyo and Intesti phages was maintained for the next 2 months. Rectal suppositories of Pryo, Intesti and Staphylococ…					1		None	S. aureus was no longer detected in expressed prostatic secretions (EPS) after a few months of phage therapy, instead S. mitis was cultured. Months later, no pathogenic bacteria grew in EPS or semen cultures, and the leukocyte counts in the EPS and semen were in a normal range	1				The patient’s symptoms continued to improve throughout treatment, Prostate reduced in size from over the treatment period and had no inflammation, Pelvic and perineum pain decreased in intensity and frequency after 3 months of treatment with S. mitis (custom phages) and Staphylococcal bacteriophage, Palpation of the prostate releaved that it is small and firm by rectal The patient is in remission…	1				Testicular and back pains increased initially after starting treatment but began to subside after 3 weeks									1
				Oral, rectal suppositories, and urethral instillations																				1		1			1
				First 14 days: Intra-rectal Alternating 10 day rotation: Intra-rectal
Khawaldeh et al., 2011	Case Report	1	Pseudomonas aeruginosa	Bladder installation			1				Colistin (polymixin E, 100 mg twice daily) for 5 days (day 6-10) Patient was on Meropenem (1 g twice daily) for 30 days	Midstream urine remained sterile for 6 months post-treatment Urine cultures were negative 1 year post-treatment	1				On day 20, a cystoscopy revealed an inflamed bladder with bilateral lower ureteric strictures and an ulcerated bladder base The patient was asymptomatic for 6 months post-treatment Intermittent haematuria continued				1	NS			1		1		1	1
Kim et al., 2021	RCT	30	E. coli	NS					30		NS	Bacterial loads were an average of 2-3logs greater in the placebo group compared to the treatment group. The treatment group showed rapid decline in bacterial levels within the first 24hrs of phage therapy, with loads remaining below baseline for the treatment period		30			NS				30	None	30					30	12	6
		6		N/A
Kuipers et al., 2019	Case Report	1	EBSL-producing Klebsiella pneumoniae	Week 0-2: Oral & bladder irrigation (intermitent cathertization)				1			Mereopenem was administered for 6 weeks, starting 1 day before phage therapy began	Urine cultures remained negative 14 months post-treatment	1				Symptoms subsided within 1 day and have not occured since then	1				None	1				1		1	1
				Week 2-4: Oral & bladder irrigation (intermitent cathertization)
				Week 4-12: Oral & intravesical
Larkum, 1926	Case Series	1	E.coli	introduced into each pelvis			1				NS	NS				1	1 month after treatment, the patient was symptom free and experienced no urinary troubles in the following 2 years	1				NS			1			1	1	1
		1	E.coli	Bladder installation			1					Urine still contained bacteria 1 week after phage therapy. 2 weeks post-treatment the urine was free of bacteria	1				Significant and immediate reduction in body temperature was observed after the phage aministration. Pus persisted for several days and gradually dissapeared. The patient was cured a week after phage therapy. The pateint has no health issues in the following 9 months	1							1			1	1	1
		1	Colon bacillus	Subcutaneous inoculation		1						Urine showed occasional bacillus 1 week after therapy. 2.5 months post-treatment the urine was free of bacteria	1				Slight rise in temperature after each phage administration, which quickly dropped and remained within a normal range. Patient had a normal delivery and 2.5months later and reported no lingering urinary symptoms.	1							1			1	1	1
		1	E.coli	NS					1			48 hours after the second phage administration occasional baccilus was present in a urine specimen. 2 days later, the urine was sterile and remained sterile for several weeks	1				NS				1				1			1	1	1
Leitner et al., 2020	RCT	28	Enterococcus spp, E. coli, Proteus mirabilis, P. aeruginosa, Staphylococcus spp, and Streptococcus spp	Intravesical			28				NS	25% had reductions in bacterial loads. 18% had negative urine cultures (less than 10^4CFU/mL).	5	7	15		57% were free from UTI symptoms by the end of treatment	16		12		21% of patients experienced adverse events. 4% were grade 1, 4% were grade 2, 11% were grade 3 and 4% were lost to follow up. No adverse events prolongued hospitalization.	22	6				28	28	97
		32		N/A							0·9% saline and quinazoline solution administered intravesically twice per day for 7 days starting 1 day post-surgery	38% had reductions in bacterial loads. 28% had urine cultures negative urine cultures (less than 10^4CFU/mL).					59% were free from UTI symptoms by the end of treatment					41% of patients experienced adverse events. 3% were grade 1, 3% were grade 2, 22% were grade 3 and 13% were lost to follow up. No adverse events prolongued hospitalization
		37		N/A							Ceftriaxone (1 g once daily intravenously), amoxicillin and clavulanic acid (1 g twice daily orally), or ciprofloxacin (500 mg twice daily orally) 60 min before surgery	49% had reductions in bacterial loads. 35% had urine cultures negative urine cultures (less than 10^4CFU/mL).					68% were free from UTI symptoms by the end of treatment					30% of patients experienced adverse events. 3% were grade 2, 19% were grade 3 and 8% were lost to follow up. No adverse events prolongued hospitalization
Leszczynski et al., 2006	Case Report	1	methicillin- resistant Staphylococcus aureus (MRSA)	Oral (30 min before eating) (Weber-Dabrowska et al., 2000)	1						None	Only single MRSA colonies from a rectal swab were present during the first week of phage therapy. After phage therapy, rectal, fecal, nasal, throat and vaginal swabs all tested negative for MRSA (Successful decolonization of intestines). Rectal swabs remained negative for the next half year					NS				1	None	1			1			1		1
Letkiewicz et al., 2009	Case Series	1	E. faecalis	Rectal		1					None	Negative microbiological cultures of prostatic fluid for E. faecalis after 1 and 8 weeks	1				- Prostate volume decreased 14mL - Prostate gland on DRE returned to normal, symmetrical, smooth and rubbery appearance - Maximum urinary flow rate increased by 6mL/s -NIH-CPSI decreased to 3 points after treatment (from 23)	1				NS			1	1			1		1
		1	E. faecalis			1						Negative microbiological cultures of prostatic fluid for E. fecalis after 8 weeks and 25 weeks	1				- Prostate volume decreased 19.7mL - Prostate gland on DRE returned to normal, symmetrical, smooth and rubbery appearance - Maximum urinary flow rate increased by 9mL/s	1							1	1			1		1
		1	E. faecalis			1						Negative microbiological cultures of prostatic fluid for E. fecalis after 3 weeks and 10 weeks	1				- Prostate volume decreased 18mL - Prostate gland on DRE returned to normal, symmetrical, smooth and rubbery appearance - Maximum urinary flow rate increased by 7mL/s - All complaints of CBP were resolved after treatment and NIH-CPSI decreased to 3 points (from 20)	1							1	1			1		1
Letkiewicz et al., 2010	Case Series	22	E. Faecalis, E. coli, K. pneumoniae, P. aeruginosa, S. haemoliticus	Rectally, orally and/or topically to the glans penis				22			NS	50% of patients experienced complete bacterial eradication from prostate	11		11		Some patients experienced substantial clinical improvement				22	NS			22			22	22			1
Letkiewicz et al., 2021	Case series	1	E. coli	Intravesical and intravaginal				1			NS	Bacterial loads decreased from 10^6PFU/mL to 10^5PFU/mL after 3 days of therapy and then were below the detection limit by the end of phage therapy	1				Healing of wounds or complete susidence of infectious symptoms	1				None	1					1	1	1
		1	E. coli	Intravesical and intravaginal				1				Bacterial loads remained ay 10^6PFU/mL after 3 days of therapy and then were decreased to 10^5PFU/mL by the end of phage therapy. Significant change in antibiotic sensitivity of bacterial strain isolated after treatment		1			Healing of wounds or complete susidence of infectious symptoms in the vagina only	1					1					1	1	1
		1	K. pneumoniae	Round 1: Intravesical and intravaginal				1				Bacterial loads decreased from 10^6PFU/mL to 10^5PFU/mL after 3 days of therapy and then increased back to 10^6PFU/mL by the end of phage therapy			1		Reduction in the intensity of some infection symptoms from the vagina only		1				1					1	1	1
				Round 2: Intravesical and intravaginal (after a 30 day break)								Bacterial loads remained at 10^6PFU/mL by day 3, bacterial loads were not assessed at the end of phage therapy				1	Reported as "Not possible to evaluate"				1
		1	K. pneumoniae and E. Fecalis	Round 1: Intravesical and intravaginal				1				K. pneumoniae loads decreased from 10^3PFU/mL to 10^2PFU/mL by the end of phage therapy E. fecalis loads were below the detectable limit before and after phage therapy. No bacterial loads were assessed on day 3		1			Reduction in the intensity of some infection symptoms		1				1					1				1
			K. pneumoniae, E. Fecalis and E. coli	Round 2: Intravesical and intravaginal (after a 20 day break)								K. pneumoniae loads increased from 10^2PFU/mL to 10^4PFU/mL by the end of phage therapy. E. faecalis loads remaind below the detectable limit before, during and after phage therapy. E. coli loads decreased from 10^2PFU/mL to below the detectable limit by the end of phage therapy. Bacterial eradication occured in the vagina only	1		1		Reduction in the intensity of some infection symptoms from the vagina only		1										1			1
		2	E. coli	Intravesical and intravaginal				2				In one patient, bacterial loads remained at 10^5PFU/mL before, during and after phage therapy. In another patient, bacterial loads decreased from 10^6PFU/mL to 10^3PFU/mL after 3 sayd and then increased to 10^5PFU/mL by the end of phage therapy			2		In one patient there was transient clinical improvement where there was a reduction in the intensity of some infection symptoms observed only during application of phage preparations, but not after phage therapy. In another patient there was reduction in the intensity of some infection symptoms.			1			2					2	2	1
		1	E. coli	Round 1: Intravesical and intravaginal				1				Bacterial loads increased from 10^4PFU/mL to 10^6PFU/mL after 3 days and then decreased back to 10^4PFU/mL by the end of phage therapy			1		No reduction in intensity of symptoms in response to treatment			1			1					1	1	1
				Round 2: Intravesical and intravaginal (after a 61 day break)								Bacterial loads increased from 10^4PFU/mL to 10^6PFU/mL after 3 days and decreased to 10^3PFU/mL by the end of phage therapy				1
		1	K. pneumoniae	Intravesical			1					Bacterial loads increased from 10^5PFU/mL to 10^6PFU/mL after 3 days and decreased back to 10^5PFU/mL by the end of phage therapy			1		No reduction in intensity of symptoms in response to treatment			1			1					1	1	1
		1	E. coli and K. pneumoniae	Intravesical			1					Bacterial loads decreased from 10^5PUF/mL to 10^4PFU/mL after phage therapy		1			No reduction in intensity of symptoms in response to treatment			1			1					1	1	1
		1	E. coli and P. aeruginosa	Round 1: Intravesical			1					E. coli loads remained at 10^5PFU/mL after 3 days and increased to 10^6PFU/mL by the end of phage therapy. P. aeruginosa remained below the detectable limit before, during and after phage therapy			1		No reduction in intensity of symptoms in response to treatment			1			1					1	1	1
			E. coli	Round 2: Intravesical (after a 27 day break)								Bacterial loads decreased from 10^6PFU/mL to below the detectable limit by the end of phage therapy. Bacterial loads were not assessed after 3 days	1				Healing of wounds or complete susidence of infectious symptoms	1											1	1
		1	K. pneumoniae	Intravesical			1					Bacterial loads decreased from 10^6PFU/mL to 10^5PFU/mL after 3 days of therapy and then were below the detection limit by the end of phage therapy. Bacteria were eradicated from the urinary tract only	1				Healing of wounds or complete susidence of infectious symptoms	1					1					1	1	1
		1	K. pneumoniae	Intravesical			1					Bacterial loads remained at 10^6PFU/mL before, during and after phage therapy			1		No reduction in intensity of symptoms in response to treatment			1			1					1	1	1
		1	K. pneumoniae	Intravesical			1					Bacterial loads decreased from 10^6PUF/mL to 10^5PFU/mL after phage therapy		1			No reduction in intensity of symptoms in response to treatment			1			1					1	1	1
		1	E. coli and K. variicola	Intravesical			1					E. coli loads remained at 10^6PFU/mL after 3 days and then decreased to below the detectable limit by the end of phage therapy. K. variicola loads remained below the detectable limits after 3 days and then increased to 10^6PFU/mL by the end of phage therapy	1		1		No reduction in intensity of symptoms in response to treatment			1			1					1	1	1
		1	E. coli	Intravesical			1					Bacterial loads decreased from 10^6PUF/mL to 10^5PFU/mL after phage therapy		1			No reduction in intensity of symptoms in response to treatment			1			1					1	1	1
Pagava et al., 2012	Non-RCT clinical trial	7	NS	Oral	7						NS	NS				7	Clinical improvement, but statistical significance was not achieved		1			NS			7				7
Pasricha & DeMonte, 1941	Case Report	1	Bacterium alkalescens	Oral	1						Autogenous vaccine administered after phage therapy	After phage therapy, organism eradicated from stool but not in urine , although fewer organisms were recovered and these colonies appeared phage infected. After about a week, heavy growth of organism in urine.			1		After phage therapy, urine was less turbid No improvements to clinical symptoms or urine condition after phage therapy Vaccine administration cured patients symptoms and infection			1		NS			1				1	1
Perepanova et al., 1995	Case Series	46	P. aeruginosa, E. coli, Proteus Mirabilis and Proteus Vulgaris	Phages were applied topically through drains into the bladder (50mL 1-2 times daily), into the wound area (10-20mL), into the renal pelvis (5-7mL) and orally (100 mL 3 times daily 30 min before meals)				46			Control group (n=unspecified) treated with fluroquinolones. No other antibioticcs, except to patients whose condition did not improve after phage therapy	There was a disappearance of 1 pathogen in mixed infection from the cultures in 65.2% of patients. Bacterial loads decreased in 19.5% of patients. While 6.5% and 4.4% experienced no changes or increased bacterial loads, respectively. And 4.4% of patients experienced a superinfection or reinfection.> 84% bacteriological efficacy	30	9	7		Clinical improvements were observed by the 2nd-4th day of treatment. > 92% clinical efficacy	42		4		None	46			46				46
Proskurov, 1973	Case Report	1	Staphylococcus aureus	Injection into paraprostatic space			1				"Toxoids"	Repeat negative prostate and urethra cultures from discharges after phage therapy	1				Clinical improvement	1				None	1				1				1
Pushkar et al., 2022	Case Series	1	E. coli	Intravesical installation			1				NS	After 3 months, no changes in microbial susceptibility to antibiotics, E. coli levels reduced from 10^6 CFU/mL to 10^3 CFU/mL		1			Clinical improvements (reduced symptoms, pain levels and urination frequency)	1				None	1					1		1
		1	K.pneumonia				1					After 3 months, microbial susceptibility to fluoroquinolones appeared. E. coli levels reduced from 5x 10^6 CFU/mL to 5 x 10^3 CFU/mL		1				1					1					1		1
		1	E. coli				1					After 3 months, microbial susceptibility to cephalosporins remained, and fluoroquinolone resistance appeared. E. Coli levels reduced from 5x 10^6 CFU/mL to 5 x 10^3 CFU/mL		1				1					1					1		1
Qin et al., 2021	Case Report	1	Heterogenous MDR K. pneumoniae	Bladder irrigation			1				Double J stent was placed during phage therapy. Imipenem amikacin administered for 18 days after the 1st round of phage therapy	Urine cultures remained positive throughout therapy			1		NS				1	NS			1		1			1
				Bladder irrigation							Double J stent was replaced after 2nd round of phage therapy	Negative urine culture obtained	1				Symptom relief	1
				Bladder irrigation							Piperacillin-tazobactam administered for 64 days after 3rd round of phage therapy, final 7 days overlapped with 4th round of phage therapy. Bilateral PCN performed prior to the 4th round of phage therapy	Urine cultures remained positive throughout therapy				1	NS				1
				Bladder irrigation and subsequently Kidney irrigation								Urine cultures remained negative throughout therapy and at the 2-month follow up	1								1
Rostkowska et al., 2020	Case Report	1	ESBL-producing K. pneumoniae	Intra-rectal		1					Meropenem on day 5, for 18 days Surgical removal of the left kidney during 1 day post-phage therapy	4 years later, there is no laboratory detection a UTI	1				A gradual remission of clinical symptoms was observed after 18 days of combination antibiotic + phage therapy After 18 days of co-therapy, CRP and serum creatinine level decreased to 0.82 mg/L and 1.61 mg/dL, respectively, with no accompanying leukocyturia 4 years later, the patient experiences no clinical signs of UTIs	1				None	1				1			1
Schultz, 1932	Case Series	151	E. coli	NS					151		NS	13 of the 72 'cured' patients consistently had bacteria in their urine, despite having clinical improvements from phage therapy. Remaining had cured urine	59		92		72 (47%) of patients had an improved condition after phage therapy. 15 patients experienced a recurrence within the the period of 10 days, one within 14 days, one within 3 months. 42 'complete' response to treatment, 32 responding within 48 h, the remaining 10 within 72	42	30	17	89	NS			151			151		1
Slopek et al., 1983A	Case Series	1	NS	Oral	1						NS	Complete sterilization of urinary tract	1				Control of the infection and healing of the wounds	1				NS			1			1
		1			1							NS				1		1							1			1
		1		Oral Bladder lavage				1										1							1			1
		1		Oral	1						None					1	Full recovery	1							1	1
		1		Oral	1						None					1	Control of the infection and healing of the wounds	1							1	1
		1		Oral	1						None					1		1							1	1
		1		Oral	1						Antibiotics					1	Phage alongside antibiotics resulted in "improvement"		1						1		1
Slopek et al., 1983B	Non-RCT clinical trial	114	Staphylococcus, Klebsiella, Escherichia, Proteus or Pseudomonas	Orally (all) and in 3 cases - a UTI, chronic cystitis, and mastitis w/fistula, a phages were locally applied through irrigation of bladder. In 2 cases locally to a fistula	111			3			NS	NS				1	All patients were completely cured and inflammation was fully eliminated	114				NS			114			114
Slopek et al., 1985A	Case Series	29	polyinfections (n=18) Staphylococci, Pseudomonas, Escherichia (n=12 each), Klebsiella (n=9) and Proteus (n=4).	Oral	29						NS	26 of 29 patients had sterilization of urine	26		3		16/18 patients had eliminated inflammation (complete recovery (n=6, complete healing of the local lesions and elimination of the suppurative process (n=10),lack of improvement (n=2))	6	10	2		NS			29			29				29
			monoinfections (n=11) Pseudomonas (n=7), Escherichia (n=3) and pyogenic Staphylococci (n=1).														10/11 patients had eliminated inflammation (complete recovery (n=7), complete healing of the local lesions and elimination of the suppurative process(n=3), marked improvement (n=1)	7	3	1										10	1
		2	Staph (1), Escherichia (1)	Topical (Washes)			2					NS				2	Elimination of Inflamation	2							2			2		1	1
Slopek et al., 1985B	Case Series	8	Staphylococcus and/or Gram-negative bacteria (polyinfection (n=5))	Oral and bladder installation				8			NS, likely antibiotics in some (35.1% of cases in the paper, but NS for UTI)	Sterilization of Urinary Tract	8				Eliminate inflammation, outstanding effect manifested by complete recovery (n=2) or control of the infection and healing of the wounds (n=3)	2	3			NS			8	5	3			2		5
			E.coli (1), Pseudomonas bacilli (1), and unspecified monoinfection (n=1))														Eliminate inflammation and control of the infection and healing of the wounds (n=3)	3
Slopek et al., 1985C	Case Series	14	Staphylococcus (monoinfection (n=2), polyinfection (n=12))	Oral Bladder installation				14			NS	Urine sterilization in 13 out of the 14 patients	13		1		13 of 14 patients saw improvements & decreased inflammation (7 had a complete recovery, 6 had control of the infection and healing of the wounds, and 1 had only transitory improvements) 1 patient saw no improvements	7	6	1		NS			14			14		2		12
Slopek et al., 1984	Case Series	11	polyinfection (Pseudomonas Staphylococci, Klebsiella, Proteus and/or E.coli (n=5)	NS					11		NS	9 patients had urine sterilization	9		2		Elimination of suppurative process and healing of the local wound (n=2), complete recovery (n=2), transient improvement (n=1)	2	2	1		NS			11			11				5
			monoinfection (Pseudomonas, Staphylococci or E.coli) (n=6)														marked improvement with a tendency to healing of the local lesionswith negative results of bacteriological control (n=1), elimination of suppurative process and healing of the local wound (n=3), complete recovery (n=2)	6												5		1
Slopek et al., 1987	Case Series	42	polyinfections (Pseudomonas, Escherichia, pyogenic Staphylococci , Klebsiella and Proteus) (n=24)	NS					42		NS	39 cases had eliminated infection & sterilization of urine	39		3		transient improvement (n=3), complete healing and elimination of infection (n=13), full recovery (n=8)	8	13	3		NS			42			42
			monoinfections (Pseudomonas, Escherichia, pyogenic Staphylococci , Klebsiella and Proteus) (n=18)														local improvements and negative bacterial cultures, (n=1) complete healing and elimination of infection (n=12), full recovery (n=5)	5	12		1											24
Terwilliger et al., 2021	Case Report	1	ESBL-producing E. coli	Intravenous in inpatient, then outpatient via PICC						1	Daily 1g of IV ertapenem for 6 weeks administered 2hrs after 1st phage dose during phage therepy and continued long term tacrolimus use since liver transplant	No bacteria were detected in the urine after the 1st dose of the phage and ertapenem. Bacteria were detected in urine at 2 and 7 weeks post-treatment			1		Patient was free of symptoms by end of therapy and for 12 weeks post-treatment. Asymptomatic bacteriuria occurred 2 weeks post-treatment but did not require antibiotics	1				NS			1		1			18
Ujmajuridze et al., 2016	Non-RCT clinical trial	9	E. coli, Enterococcus, Pseudomonas or Streptococcus	NS						9	NS	All patients had significantly decreased bacterial loads in urine		9			NS				9	None	9					9		6	3
Ujmajuridze et al., 2018	Non-RCT clinical trial	4	E. coli	Bladder installation			4				None	2 of patients showed decreased bacterial loads of 2-3 logs. 1 patient had no difference in bacterial loads after treatment and 1 patient had pathogenic bacterial loads below the detection limit, but non-pathogenic microflora remained		3	1		NS				4	None	4			4				1
		2	Streptococcus				2					1 patient had decreased bacterial loads by 1 log, the other patient decreased bacterial loads below the detection limit	1	1							2		2			2					1
		2	Enterococcus				2					1 patients infection was replaced by E. coli infection with an increased titer (which may be attibuted to a secondary infection) while another patient had pathogenic bacterial loads below the detection limit, but non-pathogenic microflora remained	1		1						2		2			2					1
		1	Pseudomonas				1				3rd Generation cephalosporin to restore body temperature and treat infection	No data was collected				1					1	The patient experiences a sudden fever and chills on day 3 which was attibuted to a P. aeruginosa infection		1			1			1
Vasilyev et al., 2020	Non-RCT clinical trial	47	No infectious agent	Intraurethral injection after treatment with disinfectant solution			47				None	Bacterial levels remained clinically insignificant	47				The intensity of pain after treatment and frequency of dysuric phenomena after stent removal was significantly lower in the phage group compared to the control group				47	None	47			47
		50		N/A							Application of topical gel composed of chlorhexidine dihydrochloride and lidocaine hydrochloride (antibacterial analgesic gel)
		73	Predominantly E. coli	Intraurethral injection after treatment with disinfectant solution			73				None	1 week after treatment, bacterial titers were significantly higher in the control group compared to the phage treatment group		73							73		73			73				73
		65		N/A							Application of topical gel composed of chlorhexidine dihydrochloride and lidocaine hydrochloride (antibacterial analgesic gel)																			65
Weber-Dabrowska et al., 1987	Non-RCT clinical trial	42	pyogenic Staphylococcus, Klebsiella, Escherichia, Proteus or Pseudomonas	Oral	42						NS	92.5% of cases resulted in urine sterilization					Clinical improvements reported in UTI patients		42			NS			42			42		40
Wehrbein & Nerb, 1935	Case Series	1	NS	Kidney installation			1				Blood transfusion on day 5 and a nephrectomy after phage therapy concluded	NS				1	The patients temperature quickly dropped after both applications. After the first phage administration, urine became clear of pus, however it was purulent 5 days later. After the second phage administration, the patient general condition significantly improved over 8 days	1				NS			1	1
		1	E. coli	Kidney installation			1				Blood transfusion on day 5 and day 15	NS				1	Patient had a significantly improved condition after only 1 day of phage administration	1				NS			1	1				1
Zaitsev et al., 2021	RCT	25	E. coli, Klebsiella spp., Enterococcus faecalis and Proteus mirabilis	Bladder installation and intra-rectal				25			NS	E. coli, Klebsiella spp., Enterococcus faecalis and Proteus mirabilis decreased to clinically insignificant titers by visits 3 and 4	25				All patients had good tolerability and decreased clinical symptoms (based on the PUF and ACSS Scales)	25				NS			25			25
		25		Bladder installation			25											25							25			25
		25		Intra-rectal		25												25							25			25
Zaldastanishvili et al., 2021	Case Series	1	K. pneumoniae	Round 1: Custom phage 1 was was administered orally twice each day for 20 days and as a vaginal suppository once daily for 10 days. The intesti phage preparation was used in combination once daily for 20 days. Round 2: After a 2 week break, custom phage 1 was administered orally twice per day and Intesti phages were administered once per day, both for 15 days. Custom phage 1 was also provided as …				1			Vaginal suppositories containing metronidazole, miconazole, extract of Centella asiata, polymixin B and neomycin	K. pneumoniae was detected in every vaginal swab and urine sample except for samples on day 11 of phage therapy. K. penumoniae diversified throughout the course of treatment			1		Patient did not find the treatment helpful			1		NS			1		1			1
Zeng et al., 2020	Case Report	1	K. pneumoniae	Continuous bladder infusion			1				Combination IV therapy with meropenem (3 times a day, 1.0 g each time , for 5 days ) and amikacin (1 time a day, 400 mg once a time , a total of 5 days )	No bacteria was detected in midstream urine from day 2-5 of treatment. Bacteria was detected in a titer greater than 10^5CFU/mL 2 weeks post-treatment			1		Symptom free after first bladder infusion. Symptoms of frequent urination of urgency recurred 2 weeks post-treatment		1			No adverse events detected	1				1			1
				Continuous bladder infusion							Bilateral renal pelvis perfusion	Bacterial culture left and right renal pelvis. Left renal pelvis showed no growth. MDR K. pneumoniae was detected on the right renal pelvis in the 3rd day of therapy, at a titre of 1.2x10^3CFU/mL. After treatment and every month thereafter, No bacterial regrowth was detected out until 6.5 months post-treatment					Symptom free after first bladder infusion. No symptoms reoccurred during the 6.5month follow up period	1
Zilisteanu et al., 1971	Case Series	25	E. coli, Citrobacter, Pseudomonas pyocyanea,	Oral	25						Autovaccine and antibiotics	92% of patients' urine was sterilized. 36% of patients experienced a reinfection 10-12months after treatment with a bacteria of a different type or species of bacteria	23				NS				25	NS			25		25			25
		24	E. coli, Citrobacter, Proteus, Klebsielia, Providencia	N/A							Autovaccine and antibiotics	87.5% of patients' urine was sterilized . 16.7% of patients experienced a reinfection 8-12 months after treatment with a bacteria of a different type or species of bacteria																		24
		17	E. coli and Citrobacter	Oral	17						Autovaccine	94.1% of patients's urine was sterilized. 11.8% of patients experienced a reinfection 10-12months after treatment with different species of bacteria	16		1						17				17		17			27
		7	E. coli	Oral	7						Antibiotics	85.7% of patients' urine was sterilized. 57% of patients experienced a reinfection 2-4 months after treatment with the same type, different type or different species of bacteria	6		1						7				7		7			7
		7	E. coli and Citrobacter	Oral	7						None	85.7% of patients' urine was sterilized. 57.1% of patients experienced a reinfection 4 months after treatment with the same type, different type or different species of bacteria	6		1						7				7	7				7
		3	E. coli	N/A							Autovaccine	100% of patient's urine was sterilized. 0% of patients experienced a reinfection within 8 months of treatment																		3
		2	E. coli	N/A							Antibiotics	100% of patient's urine was sterilized. 100% of patients experienced a reinfection 2 months after treatment with the same type and species of bacteria																		2
		1	Proteus	N/A							Autovaccine and change in urinary pH	100% of patient's urine was sterilized. 100% of patients experienced a reinfection 6 months after treatment with the a different type of bacteria																		1
		1	Citrobacter	N/A							Change in urinary pH	100% of patient's urine was sterilized. 100% of patients experienced a reinfection 1 month after treatment with the same type and species of bacteria																		1
Zorkin & Shakhnovsky, 2013	Non-RCT clinical trial	83	E. coli — 63,7% Proteusspp.—0% Klebsiella spp. — 15,2% P.aeruginosa—9,2% Enterobacter spp. — 6,0% Serratiaspp.—0% Enterococcus spp. — 6,0%	N/A							Surgical correction and antibiotics only	Greater proportion of hospital-acquired microflora than patients who did not get surgical correction. No significant decrease in frequency of bacteruria (38.5% on admission and 32.5% 6-12 months after treatment)					Regardless of surgical intervention, groups receiving phages + antibiotics showed less timing for urine normalization (e.g. 81.3% vs 17.0% at 1 mo), longer remissions, and fewer recurrances. 91.1% had no exacerbations for 1 year, while antibiotic-alone treatments yielded only 54.0% with no exacerbations in that time frame.					NS
		76		Initially, Orally. On 7th day,local irrigation of the pelvicalyceal cavity, bladder cavity or lumen of the ureter				76			Surgical correction and antibiotics	Greater proportion of hospital-acquired microflora than patients who did not get surgical correction. Significant decrease frequency of bacteriuria (28.5% on admission and 7.9% 6-12 months after treatment)	22		54						76				76		76			147	9
		82	E. coli — 62,5% Proteus spp. — 0% Klebsiella spp. — 14,5% P. aeruginosa — 10,4% Enterobacter spp. — 4,2% Serratia spp. — 0% Enterococcus spp. — 8,5	N/A							Antibiotics	Smaller proportion of hospital microflora than for surgery. Significant decrease frequency of bacteriuria (28.8% on admission and 13.7% 6-12 months after treatment)																		158	14
		90		Initially, Orally. Some suggestion of local application after 7th day, as in surgical patients, but unclear why these would be catheterized.	90						Antibiotics	Smaller proportion of hospital microflora than for surgery. Significant decrease frequency of bacteriuria (27.9% on admission and 5.8% after treatment)									90				90		90
		2133			343	30	579	205	266	11			726	149	214	54		741	145	53	511		621	8	803	557	261	606	204	926	36	79
