# Supplementary material for: Phage Therapy in the Management of Urinary Tract Infections: A Comprehensive Systematic Review
Source: Phage (New Rochelle). 2023 Sep 20;4(3):112–27. doi: 10.1089/phage.2023.0024 (PMC10523411; doi:10.1089/phage.2023.0024)
Supplement: Supplemental data [file Supp_TableS3.xlsx]

## Sheet: Sheet1
Case Report	Were patient’s demographic characteristics clearly described?	Was the patient’s history clearly described and presented as a timeline?	Was the current clinical condition of the patient on presentation clearly described?	Were diagnostic tests or assessment methods and the results clearly described?	Was the intervention(s) or treatment procedure(s) clearly described?	Was the post-intervention clinical condition clearly described?	Were adverse events (harms) or unanticipated events identified and described?	Does the case report provide takeaway lessons?	Overall Appraisal	Comments
Bao et al., 2020B	Yes	Yes	No	Yes	Yes	Yes	Yes	Yes	Include
Bertoye & Courtier, 1960	No	No	No	No	No	No	No	No	Maginally Include
Corbellino et al., 2020	Yes	Yes	Yes	Yes	Yes	No	Yes	Yes	Include
Gainey et al., 2022	Yes	Yes	Yes	Yes	Yes	Yes	Yes	Yes	Include
Johri et al., 2021	Yes	Yes	Yes	Yes	Yes	Yes	Yes	Yes	Include
Khawaldeh et al., 2011	Yes	Unclear	Yes	Yes	Yes	Yes	Yes	Yes	Include
Kuipers et al (2019)	Yes	Yes	Yes	Yes	Yes	Yes	Yes	Yes	Include
Leszczynski et al., 2006	Unclear	No	Unclear	Yes	Yes	Yes	Yes	Yes	Include
Pasricha & DeMonte, 1941	Yes	Unclear	Yes	Yes	Yes	Yes	No	Unclear	Include
Proskurov, 1973	Yes	Yes	Unclear	Unclear	Yes	Yes	Unclear	Yes	Include
Pushkar et al., 2022	No	Yes	Yes	Yes	Yes	Yes	Yes	Yes	Include
Qin et al., 2021	Yes	Yes	Yes	Yes	Yes	Yes	Unclear	Yes	Include
Rostkowska et al., 2020	Yes	Yes	Yes	Yes	Yes	Yes	Yes	Yes	Include
Terwilliger et al., 2021	Yes	Yes	Yes	Yes	Yes	Yes	Yes	Yes	Include
Zeng et al., 2020	Yes	Yes	Yes	Yes	Yes	Yes	Yes	Yes	Include
Case Series	Were there clear criteria for inclusion in the case series?	Was the condition measured in a standard, reliable way for all participants included in the case series?	Were valid methods used for identification of the condition for all participants included in the case series?	Did the case series have complete inclusion of participants?	Did the case series have complete inclusion of participants?	Was there clear reporting of the demographics of the participants in the study?	Was there clear reporting of clinical information of the participants?	Were the outcomes or follow up results of cases clearly reported?	Was there clear reporting of the presenting site(s)/clinic(s) demographic information?	Was statistical analysis appropriate?	Overall Appraisal	Comments
Aslanov & Dolgiy, 2020	No	Unclear	Yes	Unclear	Unclear	No	No	Yes	No	No	Maginally Include
Caldwell, 1928	No	Yes	Yes	No	No	No	No	Yes	No	N/A	Maginally Include
Larkum, 1926	No	Yes	Yes	No	No	Yes	Yes	Yes	No	N/A	Include
Letkiewicz et al., 2009	Yes	Yes	Yes	No	No	Yes	Yes	Yes	Yes	N/A	Include
Letkiewicz et al., 2010	Yes	Yes	Yes	Unclear	Unclear	No	No	Yes	No	Unclear	Include
Letkiewicz et al. 2021	No	Yes	Yes	Unclear	Unclear	No	No	Yes	No	Yes	Maginally Include
Perepanova et al. 1995	No	No	Unclear	Unclear	Unclear	No	No	Yes	No	No	Maginally Include
Pushkar et al., 2022	Unclear	Yes	Yes	No	No	No	Yes	Yes	No	N/A	Include
Schultz, 1932	No	Unclear	Unclear	No	No	No	No	No	No	N/A	Maginally Include
Slopek et al., 1983A	No	Unclear	Yes	Unclear	Unclear	Yes	No	No	No	Yes	Include
Slopek et al., 1983B	No	Unclear	Unclear	Unclear	Unclear	No	No	No	No	Unclear	Include
Slopek et al., 1985C	No	Unclear	Yes	Unclear	Unclear	No	No	Yes	No	Yes	Include
Slopek et al., 1985B	No	Unclear	Yes	Unclear	Unclear	No	No	Yes	No	Yes	Include
Slopek et al., 1985A	No	Unclear	Yes	Unclear	Unclear	No	No	Yes	No	Yes	Include
Slopek (1984)	No	Unclear	Yes	Unclear	Unclear	No	No	Yes	No	Yes	Include
Slopek (1987)	No	Unclear	Yes	Unclear	Unclear	No	No	Yes	No	Yes	Include
Wehrbein & Nerb, 1935	No	Yes	Yes	No	No	Yes	Yes	Yes	No	N/A	Include
Zilisteanu et al., 1971	No	Yes	Yes	No	No	No	No	Yes	No	N/A	Maginally Include
