# Supplementary material for: Phage Therapy in the Management of Urinary Tract Infections: A Comprehensive Systematic Review
Source: Phage (New Rochelle). 2023 Sep 20;4(3):112–27. doi: 10.1089/phage.2023.0024 (PMC10523411; doi:10.1089/phage.2023.0024)
Supplement: Supplemental data [file Supp_TableS4.xlsx]

## Sheet: Sheet1
RCT	Did the study address a clearly focused research question?	Was the assignment of participants to interventions randomised?	Were all participants who entered the study accounted for at its conclusion?	Were the participants ‘blind’ to intervention they were given?	Were the investigators ‘blind’ to the intervention they were giving to participants?	Were the people assessing/analysing outcome/s ‘blinded’?	Were the study groups similar at the start of the randomised controlled trial?	Apart from the experimental intervention, did each study group receive the same level of care (that is, were they treated equally)?	Were the effects of intervention reported comprehensively?	Was the precision of the estimate of the intervention or treatment effect reported?	Do the benefits of the experimental intervention outweigh the harms and costs?	Can the results be applied to your local population/in your context?	Would the experimental intervention provide greater value to the people in your care than any of the existing interventions?	Appraisal Summary
Dolgolikova et al., 2020	Yes	Yes	Yes	Unclear	Unclear	Unclear	Yes	Yes	Yes	Yes	Yes	Yes	Yes	Include
Kim et al., 2021	Yes	Yes	Yes	Yes	Yes	Yes	Unclear	Yes	No	No	Yes	Yes	Yes	Include
Leitner et al., 2020	Yes	Yes	Yes	No	No	Yes	Yes	Yes	Yes	Yes	Yes	Yes	Yes	Include
Zaitsev et al., 2021	Yes	Yes	Yes	Unclear	Unclear	Unclear	Unclear	Unclear	Unclear	No	Unclear	Yes	Yes	Include
